# Supplementary material for: Poly[[μ-bis­(4-nitro­phen­yl) phosphato-κ2 O,O′]sodium]
Source: Acta Crystallogr Sect E Struct Rep Online. 2013 Jul 20;69(Pt 8):m464–5. doi: 10.1107/S1600536813019260 (PMC3793696; doi:10.1107/S1600536813019260)
Supplement: Supplementary file 1 [file e-69-0m464-sup1.cif]

##############################################################################
#                                                                            #
# This CIF contains the data in a paper accepted for publication in          #
# Acta Crystallographica Section E. It conforms to the requirements of       #
# Notes for Authors for Acta Crystallographica Section E, and has been       #
# peer reviewed under the auspices of the IUCr Commission on Journals.       #
#                                                                            #
# Full details of the Crystallographic Information File format               #
# are given in the paper "The Crystallographic Information File (CIF):       #
# a New Standard Archive File for Crystallography" by S. R. Hall, F. H.      #
# Allen and I. D. Brown [Acta Cryst. (1991), A47, 655-685].                  #
#                                                                            #
# The current version of the core CIF dictionary is obtainable from          #
# ftp://ftp.iucr.org/pub/cif_core.dic.                                       #
#                                                                            #
# Software is freely available for graphical display of the structure(s)     #
# in this CIF. For information consult the CIF software page                 #
# http://www.iucr.org/resources/cif/software.                                #
#                                                                            #
# This file may be used for bona fide research purposes within the           #
# scientific community so long as proper attribution is given to the journal # 
# article from which it was obtained.                                        #
#                                                                            #
##############################################################################
data_I
_audit_creation_method     SHELXL-97
_chemical_name_systematic
;
Poly[[\m-bis(4-nitrophenyl) phosphato-\k^2^<i>O</i>,<i>O</i>']sodium]
;
_chemical_name_common     'Bis(p-nitrophenyl) phosphate sodium salt'
_chemical_formula_moiety     'C12 H8 N2 Na O8 P'
_chemical_formula_sum     'C12 H8 N2 Na O8 P'
_chemical_formula_iupac     '[Na (C12 H8 N2 O8 P)]'
_chemical_formula_weight     362.16
_chemical_melting_point     ?
_symmetry_cell_setting     triclinic
_symmetry_space_group_name_H-M     'P -1'
_symmetry_space_group_name_Hall     '-P 1'
loop_
    _symmetry_equiv_pos_as_xyz
    'x, y, z'
    '-x, -y, -z'
_cell_length_a     6.963(2)
_cell_length_b     9.844(3)
_cell_length_c     11.213(3)
_cell_angle_alpha     103.93(3)
_cell_angle_beta     105.83(3)
_cell_angle_gamma     106.38(3)
_cell_volume     666.1(3)
_cell_formula_units_Z     2
_cell_measurement_reflns_used     8925
_cell_measurement_theta_min     3.1494
_cell_measurement_theta_max     37.4966
_cell_measurement_temperature     100(2)
_exptl_crystal_description     'block'
_exptl_crystal_colour     'yellow'
_exptl_crystal_size_max     0.30
_exptl_crystal_size_mid     0.27
_exptl_crystal_size_min     0.25
_exptl_crystal_density_diffrn     1.806
_exptl_crystal_density_meas     ?
_exptl_crystal_density_method     'not measured'
_exptl_crystal_F_000     368
_exptl_absorpt_coefficient_mu     0.291
_exptl_absorpt_correction_type     analytical
_exptl_absorpt_process_details
;
(<i>CrysAlis PRO</i>; Agilent, 2011)
;
_exptl_absorpt_correction_T_min     0.9179
_exptl_absorpt_correction_T_max     0.9309
_exptl_special_details     ?
_diffrn_ambient_temperature     100(2)
_diffrn_radiation_type     MoK\a
_diffrn_radiation_wavelength     0.71073
_diffrn_radiation_source     'fine-focus sealed tube'
_diffrn_radiation_monochromator     graphite
_diffrn_measurement_device_type     'Agilent Xcalibur (Onyx with CCD camera)'
_diffrn_measurement_method     '\w and \p scans'
_diffrn_detector_area_resol_mean     ?
_diffrn_reflns_number     13418
_diffrn_reflns_av_R_equivalents     0.0144
_diffrn_reflns_av_sigmaI/netI     0.0233
_diffrn_reflns_theta_min     3.16
_diffrn_reflns_theta_max     37.59
_diffrn_reflns_theta_full     26.50
_diffrn_measured_fraction_theta_max     0.958
_diffrn_measured_fraction_theta_full     0.999
_diffrn_reflns_limit_h_min     -11
_diffrn_reflns_limit_h_max     10
_diffrn_reflns_limit_k_min     -16
_diffrn_reflns_limit_k_max     15
_diffrn_reflns_limit_l_min     -19
_diffrn_reflns_limit_l_max     15
_diffrn_standards_number     0
_diffrn_standards_interval_count     .
_diffrn_standards_interval_time     .
_diffrn_standards_decay_%     ?
_refine_special_details
;
Refinement of <i>F</i>^2^ against ALL reflections. The weighted <i>R</i>-factor
<i>wR</i> and goodness of fit <i>S</i> are based on <i>F</i>^2^, conventional
<i>R</i>-factors <i>R</i> are based on <i>F</i>, with <i>F</i> set to zero for
negative <i>F</i>^2^. The threshold expression of <i>F</i>^2^ >
\s(<i>F</i>^2^) is used only for calculating <i>R</i>-factors(gt) <i>etc</i>.
and is not relevant to the choice of reflections for refinement.
<i>R</i>-factors based on <i>F</i>^2^ are statistically about twice as large
as those based on <i>F</i>, and <i>R</i>- factors based on ALL data will be
even larger.
;
_reflns_number_total     6748
_reflns_number_gt     5542
_reflns_threshold_expression     I>2sigma(I)
_refine_ls_structure_factor_coef     Fsqd
_refine_ls_matrix_type     full
_refine_ls_R_factor_all     0.0408
_refine_ls_R_factor_gt     0.0300
_refine_ls_wR_factor_gt     0.0856
_refine_ls_wR_factor_ref     0.0899
_refine_ls_goodness_of_fit_ref     1.069
_refine_ls_restrained_S_all     1.069
_refine_ls_number_reflns     6748
_refine_ls_number_parameters     217
_refine_ls_number_restraints     0
_refine_ls_hydrogen_treatment     constr
_refine_ls_weighting_scheme     calc
_refine_ls_weighting_details
         'calc w=1/[\s^2^(Fo^2^)+(0.0486P)^2^+0.1337P] where P=(Fo^2^+2Fc^2^)/3'
_atom_sites_solution_hydrogens     geom
_atom_sites_solution_primary     direct
_atom_sites_solution_secondary     difmap
_refine_ls_shift/su_max     0.001
_refine_ls_shift/su_mean     0.000
_refine_diff_density_max     0.66
_refine_diff_density_min     -0.33
_refine_ls_extinction_method     none
_refine_ls_extinction_coef     ?
loop_
    _atom_type_symbol
    _atom_type_description
    _atom_type_scat_dispersion_real
    _atom_type_scat_dispersion_imag
    _atom_type_scat_source
    'C' 'C' 0.0033 0.0016
                         'International Tables Vol C Tables 4.2.6.8 and 6.1.1.4'
    'H' 'H' 0.0000 0.0000
                         'International Tables Vol C Tables 4.2.6.8 and 6.1.1.4'
    'N' 'N' 0.0061 0.0033
                         'International Tables Vol C Tables 4.2.6.8 and 6.1.1.4'
    'O' 'O' 0.0106 0.0060
                         'International Tables Vol C Tables 4.2.6.8 and 6.1.1.4'
    'P' 'P' 0.1023 0.0942
                         'International Tables Vol C Tables 4.2.6.8 and 6.1.1.4'
    'Na' 'Na' 0.0362 0.0249
                         'International Tables Vol C Tables 4.2.6.8 and 6.1.1.4'
_computing_data_collection     'CrysAlis PRO (Agilent, 2011)'
_computing_cell_refinement     'CrysAlis PRO (Agilent, 2011)'
_computing_data_reduction     'CrysAlis PRO (Agilent, 2011)'
_computing_structure_solution     'SHELXS97 (Sheldrick, 2008)'
_computing_structure_refinement     'SHELXL97 (Sheldrick, 2008)'
_computing_molecular_graphics     'XP in SHELXTL (Sheldrick, 2008)'
_computing_publication_material     'publCIF (Westrip, 2010)'
loop_
    _atom_site_type_symbol
    _atom_site_label
    _atom_site_fract_x
    _atom_site_fract_y
    _atom_site_fract_z
    _atom_site_U_iso_or_equiv
    _atom_site_adp_type
    _atom_site_calc_flag
    _atom_site_refinement_flags
    _atom_site_occupancy
    _atom_site_symmetry_multiplicity
    _atom_site_disorder_assembly
    _atom_site_disorder_group
    P P1 0.19163(3) 0.36887(2) 0.291283(19) 0.00783(4) Uani d . 1 1 . .
    O O1 0.52988(11) 1.11256(7) 0.18582(7) 0.01642(12) Uani d . 1 1 . .
    O O2 0.66594(11) 1.15233(7) 0.39510(6) 0.01488(11) Uani d . 1 1 . .
    O O3 -0.28509(13) -0.46498(7) 0.15506(8) 0.02195(14) Uani d . 1 1 . .
    O O4 -0.14079(12) -0.34783(8) 0.36644(7) 0.01817(13) Uani d . 1 1 . .
    O O11 0.18884(10) 0.45097(6) 0.18143(6) 0.01210(10) Uani d . 1 1 . .
    O O21 0.02554(10) 0.20680(6) 0.18007(6) 0.01107(10) Uani d . 1 1 . .
    O O31 0.40483(10) 0.36277(7) 0.34892(6) 0.01340(11) Uani d . 1 1 . .
    O O41 0.08681(9) 0.42769(7) 0.37940(6) 0.01131(10) Uani d . 1 1 . .
    N N1 0.55665(11) 1.06716(8) 0.27967(7) 0.01084(11) Uani d . 1 1 . .
    N N2 -0.18533(12) -0.34891(8) 0.25185(8) 0.01290(12) Uani d . 1 1 . .
    C C1 0.28334(12) 0.60309(8) 0.21207(7) 0.00932(12) Uani d . 1 1 . .
    C C2 0.24915(13) 0.65553(9) 0.10570(8) 0.01132(12) Uani d . 1 1 . .
    H H2 0.1654 0.5862 0.0187 0.014 Uiso calc R 1 1 . .
    C C3 0.33698(13) 0.80825(9) 0.12681(8) 0.01110(12) Uani d . 1 1 . .
    H H3 0.3144 0.8448 0.0551 0.013 Uiso calc R 1 1 . .
    C C4 0.45900(12) 0.90670(8) 0.25538(8) 0.00970(12) Uani d . 1 1 . .
    C C5 0.49639(13) 0.85587(9) 0.36171(8) 0.01053(12) Uani d . 1 1 . .
    H H5 0.5815 0.9255 0.4484 0.013 Uiso calc R 1 1 . .
    C C6 0.40903(13) 0.70311(9) 0.34079(8) 0.01043(12) Uani d . 1 1 . .
    H H6 0.4341 0.6669 0.4126 0.013 Uiso calc R 1 1 . .
    C C11 -0.01420(12) 0.07325(8) 0.20306(8) 0.00914(11) Uani d . 1 1 . .
    C C21 -0.14071(13) -0.05705(9) 0.09256(8) 0.01090(12) Uani d . 1 1 . .
    H H21 -0.1902 -0.0492 0.0077 0.013 Uiso calc R 1 1 . .
    C C31 -0.19405(13) -0.19754(9) 0.10643(8) 0.01187(13) Uani d . 1 1 . .
    H H31 -0.2790 -0.2867 0.0320 0.014 Uiso calc R 1 1 . .
    C C41 -0.11984(13) -0.20435(9) 0.23230(8) 0.01057(12) Uani d . 1 1 . .
    C C51 0.00777(13) -0.07667(9) 0.34263(8) 0.01163(13) Uani d . 1 1 . .
    H H51 0.0579 -0.0854 0.4271 0.014 Uiso calc R 1 1 . .
    C C61 0.06168(13) 0.06395(9) 0.32862(8) 0.01120(12) Uani d . 1 1 . .
    H H61 0.1489 0.1526 0.4033 0.013 Uiso calc R 1 1 . .
    Na Na 0.75570(5) 1.41177(4) 0.39243(3) 0.01082(7) Uani d . 1 1 . .
loop_
    _atom_site_aniso_label
    _atom_site_aniso_U_11
    _atom_site_aniso_U_22
    _atom_site_aniso_U_33
    _atom_site_aniso_U_12
    _atom_site_aniso_U_13
    _atom_site_aniso_U_23
    P1 0.00772(8) 0.00661(8) 0.00894(8) 0.00226(6) 0.00311(6) 0.00274(6)
    O1 0.0212(3) 0.0124(3) 0.0172(3) 0.0056(2) 0.0065(2) 0.0091(2)
    O2 0.0167(3) 0.0091(2) 0.0144(3) 0.0027(2) 0.0032(2) 0.0020(2)
    O3 0.0321(4) 0.0079(3) 0.0231(3) 0.0030(3) 0.0129(3) 0.0025(2)
    O4 0.0225(3) 0.0154(3) 0.0206(3) 0.0075(2) 0.0087(3) 0.0116(2)
    O11 0.0172(3) 0.0066(2) 0.0100(2) 0.00113(19) 0.0046(2) 0.00292(18)
    O21 0.0137(2) 0.0062(2) 0.0103(2) 0.00136(19) 0.00201(19) 0.00335(18)
    O31 0.0084(2) 0.0132(3) 0.0176(3) 0.0045(2) 0.0038(2) 0.0042(2)
    O41 0.0108(2) 0.0121(2) 0.0121(2) 0.00466(19) 0.00572(19) 0.00352(19)
    N1 0.0107(3) 0.0084(3) 0.0147(3) 0.0041(2) 0.0052(2) 0.0049(2)
    N2 0.0142(3) 0.0093(3) 0.0190(3) 0.0054(2) 0.0094(2) 0.0063(2)
    C1 0.0102(3) 0.0068(3) 0.0107(3) 0.0024(2) 0.0041(2) 0.0031(2)
    C2 0.0127(3) 0.0092(3) 0.0100(3) 0.0020(2) 0.0031(2) 0.0035(2)
    C3 0.0123(3) 0.0092(3) 0.0111(3) 0.0031(2) 0.0036(2) 0.0044(2)
    C4 0.0101(3) 0.0072(3) 0.0122(3) 0.0031(2) 0.0044(2) 0.0038(2)
    C5 0.0119(3) 0.0078(3) 0.0106(3) 0.0031(2) 0.0035(2) 0.0025(2)
    C6 0.0123(3) 0.0086(3) 0.0097(3) 0.0031(2) 0.0037(2) 0.0035(2)
    C11 0.0094(3) 0.0073(3) 0.0110(3) 0.0029(2) 0.0039(2) 0.0036(2)
    C21 0.0126(3) 0.0084(3) 0.0101(3) 0.0025(2) 0.0036(2) 0.0028(2)
    C31 0.0136(3) 0.0082(3) 0.0124(3) 0.0025(2) 0.0054(3) 0.0024(2)
    C41 0.0121(3) 0.0074(3) 0.0142(3) 0.0040(2) 0.0068(2) 0.0046(2)
    C51 0.0130(3) 0.0104(3) 0.0118(3) 0.0040(2) 0.0040(2) 0.0053(2)
    C61 0.0130(3) 0.0086(3) 0.0099(3) 0.0024(2) 0.0027(2) 0.0031(2)
    Na 0.00911(14) 0.00915(14) 0.01433(15) 0.00301(11) 0.00447(12) 0.00451(12)
_geom_special_details
;
All e.s.d.'s (except the e.s.d. in the dihedral angle between two l.s. planes)
are estimated using the full covariance matrix. The cell e.s.d.'s are taken
into account individually in the estimation of e.s.d.'s in distances, angles
and torsion angles; correlations between e.s.d.'s in cell parameters are only
used when they are defined by crystal symmetry. An approximate (isotropic)
treatment of cell e.s.d.'s is used for estimating e.s.d.'s involving l.s.
planes.
;
loop_
    _geom_bond_atom_site_label_1
    _geom_bond_atom_site_label_2
    _geom_bond_site_symmetry_2
    _geom_bond_distance
    _geom_bond_publ_flag
    P1 O31 . 1.4733(8) y
    P1 O41 . 1.4834(7) y
    P1 O11 . 1.6266(8) y
    P1 O21 . 1.6287(12) y
    O1 N1 . 1.2282(10) ?
    O1 Na . 2.9377(18) y
    O2 N1 . 1.2399(12) ?
    O2 Na . 2.4618(11) y
    O3 N2 . 1.2288(12) ?
    O4 N2 . 1.2335(11) ?
    O4 Na 1_435 2.3853(11) y
    O11 C1 . 1.3663(11) ?
    O21 C11 . 1.3668(10) ?
    O31 Na 1_545 2.2386(10) y
    O41 Na 1_445 2.3135(9) y
    O41 Na 2_676 2.4065(14) y
    N1 C4 . 1.4552(12) ?
    N2 C41 . 1.4560(12) ?
    C1 C2 . 1.3987(12) ?
    C1 C6 . 1.3998(14) ?
    C2 C3 . 1.3861(12) ?
    C2 H2 . 0.9500 ?
    C3 C4 . 1.3908(14) ?
    C3 H3 . 0.9500 ?
    C4 C5 . 1.3895(12) ?
    C5 C6 . 1.3867(12) ?
    C5 H5 . 0.9500 ?
    C6 H6 . 0.9500 ?
    C11 C61 . 1.3976(12) ?
    C11 C21 . 1.3995(14) ?
    C21 C31 . 1.3857(12) ?
    C21 H21 . 0.9500 ?
    C31 C41 . 1.3894(12) ?
    C31 H31 . 0.9500 ?
    C41 C51 . 1.3862(14) ?
    C51 C61 . 1.3877(12) ?
    C51 H51 . 0.9500 ?
    C61 H61 . 0.9500 ?
    Na Na 2_786 3.253(2) ?
loop_
    _geom_angle_atom_site_label_1
    _geom_angle_atom_site_label_2
    _geom_angle_atom_site_label_3
    _geom_angle_site_symmetry_1
    _geom_angle_site_symmetry_3
    _geom_angle
    _geom_angle_publ_flag
    O31 P1 O41 . . 119.67(5) y
    O31 P1 O11 . . 110.86(4) y
    O41 P1 O11 . . 110.02(4) y
    O31 P1 O21 . . 110.48(5) y
    O41 P1 O21 . . 110.21(4) y
    O11 P1 O21 . . 92.20(4) y
    N1 O1 Na . . 83.76(6) ?
    N1 O2 Na . . 106.72(6) ?
    N2 O4 Na . 1_435 116.10(7) ?
    C1 O11 P1 . . 123.69(6) ?
    C11 O21 P1 . . 123.67(6) ?
    P1 O31 Na . 1_545 157.93(4) ?
    P1 O41 Na . 1_445 143.20(5) ?
    P1 O41 Na . 2_676 129.49(4) ?
    Na O41 Na 1_445 2_676 87.11(4) ?
    O1 N1 O2 . . 122.74(7) ?
    O1 N1 C4 . . 119.12(8) ?
    O2 N1 C4 . . 118.13(8) ?
    O1 N1 Na . . 72.71(6) ?
    O2 N1 Na . . 50.43(5) ?
    C4 N1 Na . . 167.00(5) ?
    O3 N2 O4 . . 123.14(8) ?
    O3 N2 C41 . . 119.25(8) ?
    O4 N2 C41 . . 117.59(8) ?
    O11 C1 C2 . . 115.91(8) ?
    O11 C1 C6 . . 123.34(8) ?
    C2 C1 C6 . . 120.75(7) ?
    C3 C2 C1 . . 120.25(8) ?
    C3 C2 H2 . . 119.9 ?
    C1 C2 H2 . . 119.9 ?
    C2 C3 C4 . . 118.44(8) ?
    C2 C3 H3 . . 120.8 ?
    C4 C3 H3 . . 120.8 ?
    C5 C4 C3 . . 121.88(8) ?
    C5 C4 N1 . . 118.65(8) ?
    C3 C4 N1 . . 119.43(8) ?
    C6 C5 C4 . . 119.77(8) ?
    C6 C5 H5 . . 120.1 ?
    C4 C5 H5 . . 120.1 ?
    C5 C6 C1 . . 118.90(8) ?
    C5 C6 H6 . . 120.6 ?
    C1 C6 H6 . . 120.6 ?
    O21 C11 C61 . . 123.21(8) ?
    O21 C11 C21 . . 116.04(7) ?
    C61 C11 C21 . . 120.74(8) ?
    C31 C21 C11 . . 120.28(8) ?
    C31 C21 H21 . . 119.9 ?
    C11 C21 H21 . . 119.9 ?
    C21 C31 C41 . . 118.15(8) ?
    C21 C31 H31 . . 120.9 ?
    C41 C31 H31 . . 120.9 ?
    C51 C41 C31 . . 122.37(8) ?
    C51 C41 N2 . . 117.95(8) ?
    C31 C41 N2 . . 119.61(8) ?
    C41 C51 C61 . . 119.45(8) ?
    C41 C51 H51 . . 120.3 ?
    C61 C51 H51 . . 120.3 ?
    C51 C61 C11 . . 119.01(8) ?
    C51 C61 H61 . . 120.5 ?
    C11 C61 H61 . . 120.5 ?
    O31 Na O41 1_565 1_665 165.08(3) ?
    O31 Na O4 1_565 1_675 99.55(4) ?
    O41 Na O4 1_665 1_675 81.55(4) ?
    O31 Na O41 1_565 2_676 101.98(5) ?
    O41 Na O41 1_665 2_676 92.89(4) ?
    O4 Na O41 1_675 2_676 80.28(4) ?
    O31 Na O2 1_565 . 84.38(4) ?
    O41 Na O2 1_665 . 92.94(4) ?
    O4 Na O2 1_675 . 172.26(3) ?
    O41 Na O2 2_676 . 105.55(4) ?
    O31 Na O1 1_565 . 74.29(5) ?
    O41 Na O1 1_665 . 93.25(4) ?
    O4 Na O1 1_675 . 128.23(3) ?
    O41 Na O1 2_676 . 151.44(3) ?
    O2 Na O1 . . 46.28(3) ?
    O31 Na N1 1_565 . 76.99(4) ?
    O41 Na N1 1_665 . 94.92(4) ?
    O4 Na N1 1_675 . 151.70(3) ?
    O41 Na N1 2_676 . 128.02(4) ?
    O2 Na N1 . . 22.85(2) ?
    O1 Na N1 . . 23.53(2) ?
loop_
    _geom_torsion_atom_site_label_1
    _geom_torsion_atom_site_label_2
    _geom_torsion_atom_site_label_3
    _geom_torsion_atom_site_label_4
    _geom_torsion_site_symmetry_1
    _geom_torsion_site_symmetry_2
    _geom_torsion_site_symmetry_3
    _geom_torsion_site_symmetry_4
    _geom_torsion
    _geom_torsion_publ_flag
    O31 P1 O11 C1 . . . . -74.91(8) ?
    O41 P1 O11 C1 . . . . 59.73(8) ?
    O21 P1 O11 C1 . . . . 172.18(6) ?
    O31 P1 O21 C11 . . . . 53.96(7) ?
    O41 P1 O21 C11 . . . . -80.51(7) ?
    O11 P1 O21 C11 . . . . 167.21(6) ?
    P1 O11 C1 C2 . . . . -174.63(6) ?
    P1 O11 C1 C6 . . . . 5.90(11) ?
    O11 C1 C2 C3 . . . . 179.50(7) ?
    C6 C1 C2 C3 . . . . -1.01(12) ?
    C1 C2 C3 C4 . . . . 0.09(12) ?
    C2 C3 C4 C5 . . . . 0.72(12) ?
    C2 C3 C4 N1 . . . . 178.70(7) ?
    O1 N1 C4 C5 . . . . 177.82(7) ?
    O2 N1 C4 C5 . . . . -1.43(11) ?
    O1 N1 C4 C3 . . . . -0.23(11) ?
    O2 N1 C4 C3 . . . . -179.48(7) ?
    C3 C4 C5 C6 . . . . -0.60(12) ?
    N1 C4 C5 C6 . . . . -178.60(7) ?
    C4 C5 C6 C1 . . . . -0.33(12) ?
    O11 C1 C6 C5 . . . . -179.42(7) ?
    C2 C1 C6 C5 . . . . 1.12(12) ?
    P1 O21 C11 C61 . . . . 8.66(11) ?
    P1 O21 C11 C21 . . . . -172.40(6) ?
    O21 C11 C21 C31 . . . . -178.45(7) ?
    C61 C11 C21 C31 . . . . 0.52(12) ?
    C11 C21 C31 C41 . . . . 0.45(12) ?
    C21 C31 C41 C51 . . . . -1.26(12) ?
    C21 C31 C41 N2 . . . . 175.67(7) ?
    O3 N2 C41 C51 . . . . -174.72(8) ?
    O4 N2 C41 C51 . . . . 6.77(11) ?
    O3 N2 C41 C31 . . . . 8.22(12) ?
    O4 N2 C41 C31 . . . . -170.30(8) ?
    C31 C41 C51 C61 . . . . 1.08(12) ?
    N2 C41 C51 C61 . . . . -175.90(7) ?
    C41 C51 C61 C11 . . . . -0.07(12) ?
    O21 C11 C61 C51 . . . . 178.18(7) ?
    C21 C11 C61 C51 . . . . -0.71(12) ?
loop_
    _geom_hbond_atom_site_label_D
    _geom_hbond_atom_site_label_H
    _geom_hbond_atom_site_label_A
    _geom_hbond_site_symmetry_A
    _geom_hbond_distance_DH
    _geom_hbond_distance_HA
    _geom_hbond_distance_DA
    _geom_hbond_angle_DHA
    C2 H2 O3 2 0.95 2.50 3.1865(15) 129.4
    C21 H21 O1 2_565 0.95 2.53 3.3337(18) 142.3
_iucr_refine_instructions_details
;
TITL aku7 in P-1
CELL 0.71073   6.963   9.844  11.213 103.93 105.83 106.38
ZERR    2.00   0.002   0.003   0.003   0.03   0.03   0.03
LATT  1
SFAC C H N O P Na
UNIT 24 16 4 16 2 2
SIZE 0.25 0.27 0.30
L.S. 4
BOND $H
HTAB C2 O3_$1
HTAB C21 O1_$2
EQIV $1 -X, -Y, -Z
EQIV $2 -X, 1-Y, -Z
TEMP -173
MPLA 3 O1 N1 O2 C4
MPLA 6 C1 C2 C3 C4 C5 C6  N1 O11
MPLA 6 C11 C21 C31 C41 C51 C61 N2 O21
MPLA 3 N2 O3 O4 C41
ACTA 53
CONF
FMAP 2
PLAN 20
WGHT    0.048600    0.133700
FVAR       5.37130
P1    5    0.191634    0.368871    0.291283    11.00000    0.00772    0.00661 =
         0.00894    0.00274    0.00311    0.00226
O1    4    0.529877    1.112559    0.185819    11.00000    0.02119    0.01244 =
         0.01721    0.00915    0.00646    0.00564
O2    4    0.665945    1.152326    0.395096    11.00000    0.01669    0.00913 =
         0.01442    0.00198    0.00320    0.00268
O3    4   -0.285089   -0.464980    0.155057    11.00000    0.03205    0.00787 =
         0.02307    0.00251    0.01292    0.00301
O4    4   -0.140792   -0.347830    0.366440    11.00000    0.02250    0.01545 =
         0.02060    0.01161    0.00867    0.00749
O11   4    0.188842    0.450966    0.181428    11.00000    0.01717    0.00657 =
         0.01002    0.00292    0.00456    0.00113
O21   4    0.025539    0.206797    0.180071    11.00000    0.01373    0.00619 =
         0.01034    0.00335    0.00201    0.00136
O31   4    0.404825    0.362767    0.348919    11.00000    0.00844    0.01320 =
         0.01758    0.00415    0.00379    0.00453
O41   4    0.086809    0.427688    0.379396    11.00000    0.01076    0.01205 =
         0.01209    0.00352    0.00572    0.00466
N1    3    0.556653    1.067155    0.279673    11.00000    0.01069    0.00839 =
         0.01471    0.00493    0.00519    0.00405
N2    3   -0.185330   -0.348912    0.251850    11.00000    0.01422    0.00927 =
         0.01904    0.00633    0.00940    0.00541
C1    1    0.283341    0.603087    0.212065    11.00000    0.01019    0.00683 =
         0.01067    0.00313    0.00413    0.00239
C2    1    0.249148    0.655528    0.105703    11.00000    0.01266    0.00921 =
         0.01004    0.00349    0.00312    0.00200
AFIX  43
H2    2    0.165411    0.586214    0.018669    11.00000   -1.20000
AFIX   0
C3    1    0.336980    0.808246    0.126808    11.00000    0.01233    0.00922 =
         0.01114    0.00438    0.00361    0.00307
AFIX  43
H3    2    0.314357    0.844808    0.055130    11.00000   -1.20000
AFIX   0
C4    1    0.459003    0.906696    0.255384    11.00000    0.01010    0.00721 =
         0.01217    0.00382    0.00439    0.00306
C5    1    0.496395    0.855875    0.361710    11.00000    0.01185    0.00784 =
         0.01064    0.00247    0.00348    0.00308
AFIX  43
H5    2    0.581515    0.925546    0.448436    11.00000   -1.20000
AFIX   0
C6    1    0.409033    0.703112    0.340790    11.00000    0.01233    0.00863 =
         0.00972    0.00347    0.00373    0.00306
AFIX  43
H6    2    0.434071    0.666941    0.412627    11.00000   -1.20000
AFIX   0
C11   1   -0.014201    0.073255    0.203062    11.00000    0.00940    0.00730 =
         0.01097    0.00362    0.00392    0.00286
C21   1   -0.140713   -0.057054    0.092559    11.00000    0.01263    0.00838 =
         0.01010    0.00279    0.00357    0.00254
AFIX  43
H21   2   -0.190236   -0.049159    0.007677    11.00000   -1.20000
AFIX   0
C31   1   -0.194046   -0.197544    0.106434    11.00000    0.01360    0.00824 =
         0.01241    0.00238    0.00539    0.00252
AFIX  43
H31   2   -0.278980   -0.286721    0.031963    11.00000   -1.20000
AFIX   0
C41   1   -0.119841   -0.204347    0.232298    11.00000    0.01214    0.00741 =
         0.01424    0.00462    0.00676    0.00398
C51   1    0.007766   -0.076674    0.342632    11.00000    0.01301    0.01036 =
         0.01180    0.00528    0.00399    0.00403
AFIX  43
H51   2    0.057894   -0.085371    0.427137    11.00000   -1.20000
AFIX   0
C61   1    0.061678    0.063947    0.328618    11.00000    0.01297    0.00856 =
         0.00988    0.00306    0.00269    0.00241
AFIX  43
H61   2    0.148859    0.152562    0.403253    11.00000   -1.20000
AFIX   0
MOLE   2
NA    6    0.755699    1.411765    0.392433    11.00000    0.00911    0.00915 =
         0.01433    0.00451    0.00447    0.00301
HKLF 4
REM  aku7 in P-1
REM R1 =  0.0300 for   5542 Fo > 4sig(Fo)  and  0.0408 for all   6748 data
REM    217 parameters refined using      0 restraints
END
WGHT      0.0480      0.1538
REM Highest difference peak  0.656,  deepest hole -0.329,  1-sigma level  0.072
Q1    1   0.3521  0.6548  0.2770  11.00000  0.05    0.66
Q2    1   0.2921  0.7348  0.1201  11.00000  0.05    0.65
Q3    1   0.3923  0.8630  0.1908  11.00000  0.05    0.64
Q4    1  -0.1568 -0.2010  0.1741  11.00000  0.05    0.63
Q5    1  -0.1585 -0.1237  0.0993  11.00000  0.05    0.61
Q6    1   0.0449 -0.0012  0.3389  11.00000  0.05    0.60
Q7    1  -0.0587 -0.1394  0.2868  11.00000  0.05    0.59
Q8    1   0.2638  0.6269  0.1544  11.00000  0.05    0.56
Q9    1   0.4749  0.8839  0.3072  11.00000  0.05    0.56
Q10   1   0.0306  0.0778  0.2676  11.00000  0.05    0.55
Q11   1   0.1153  0.3996  0.3293  11.00000  0.05    0.54
Q12   1  -0.0744  0.0125  0.1482  11.00000  0.05    0.54
Q13   1   0.4543  0.7829  0.3504  11.00000  0.05    0.54
Q14   1   0.3034  0.3609  0.3310  11.00000  0.05    0.51
Q15   1   0.5188  1.0000  0.2733  11.00000  0.05    0.41
Q16   1  -0.1542 -0.2810  0.2392  11.00000  0.05    0.40
Q17   1   0.0186  0.1651  0.1879  11.00000  0.05    0.39
Q18   1   0.1957  0.4217  0.2349  11.00000  0.05    0.38
Q19   1   0.6167  1.1184  0.3449  11.00000  0.05    0.35
Q20   1   0.1023  0.2728  0.2383  11.00000  0.05    0.32
;
data_New_Global_Publ_Block
_journal_date_recd_electronic     2013-06-13
_journal_date_accepted     2013-07-11
_journal_name_full     'Acta Crystallographica, Section E'
_journal_year     2013
_journal_volume     69
_journal_issue      8
_journal_page_first     m464
_journal_page_last     m465
_journal_paper_category     QM
_journal_paper_doi     10.1107/S1600536813019260
_journal_coeditor_code     WM2751
_publ_contact_author_name     'Aleksandra Gerus'
_publ_contact_author_address
;
Faculty of Chemistry
University of Wroclaw
14 Joliot-Curie St
50-383 Wroclaw
Poland
;
_publ_contact_author_email     'aleksandra.gerus@chem.uni.wroc.pl'
_publ_contact_author_fax     ?
_publ_contact_author_phone     '+48 71 375 72 99'
_publ_section_title
;
Poly[[\m-bis(4-nitrophenyl) phosphato-\k^2^<i>O</i>,<i>O</i>']sodium]
;
_publ_section_title_footnote     .
loop_
    _publ_author_name
    _publ_author_footnote
    _publ_author_address
    'Gerus, Aleksandra' .
;
University of Wroclaw, Faculty of Chemistry, 14 Joliot-Curie St,
50-383 Wroclaw,
Poland
;
    'Lis, Tadeusz' .
;
University of Wroclaw, Faculty of Chemistry, 14 Joliot-Curie St,
50-383 Wroclaw,
Poland
;
