# Supplementary material for: Poly[[μ-bis­(4-nitro­phen­yl) phosphato-κ2 O,O′]sodium]
Source: Acta Crystallogr Sect E Struct Rep Online. 2013 Jul 20;69(Pt 8):m464–5. doi: 10.1107/S1600536813019260 (PMC3793696; doi:10.1107/S1600536813019260)
Supplement: Supplementary file 2 [file e-69-0m464-Isup2.hkl]

# 
# h,k,l, Fc-squared, Fo-squared, sigma(Fo-squared) and status flag 
# 
data_I
_shelx_title ' aku7 in P-1' 
_shelx_refln_list_code          4 
_shelx_F_calc_maximum      188.59 
_exptl_crystal_F_000       368.00 
_reflns_d_resolution_high  0.5826 
 
loop_ 
 _symmetry_equiv_pos_as_xyz 
 'x, y, z' 
 '-x, -y, -z' 
 
_cell_length_a     6.9630 
_cell_length_b     9.8440 
_cell_length_c    11.2130 
_cell_angle_alpha 103.930 
_cell_angle_beta  105.830 
_cell_angle_gamma 106.380 
 
_shelx_F_squared_multiplier     1.000 
 
loop_ 
 _refln_index_h 
 _refln_index_k 
 _refln_index_l 
 _refln_F_squared_calc 
 _refln_F_squared_meas 
 _refln_F_squared_sigma 
 _refln_observed_status 
   1   0   0      409.67      424.92      2.32 o 
   2   0   0      249.77      210.62      1.51 o 
   3   0   0      877.86      866.33      3.30 o 
   4   0   0      343.90      355.25      2.51 o 
   5   0   0      319.27      303.38      2.66 o 
   6   0   0       66.20       72.21      2.20 o 
   7   0   0        1.14        1.04      0.95 o 
   8   0   0       32.71       30.33      2.28 o 
   9   0   0        4.10        1.45      2.27 o 
  10   0   0       32.38       32.76      3.67 o 
 -10   1   0      112.20      104.61      5.19 o 
  -9   1   0        8.09        7.87      3.29 o 
  -8   1   0      116.01      114.51      2.86 o 
  -7   1   0      153.84      149.94      2.95 o 
  -6   1   0      965.07      977.31      6.31 o 
  -5   1   0      807.21      833.93      7.46 o 
  -4   1   0      296.05      277.86      3.47 o 
  -3   1   0      998.61     1094.04      6.34 o 
  -2   1   0    31244.99    29474.01    157.15 o 
  -1   1   0       23.95       26.07      0.45 o 
   1   1   0     1442.61     1498.34     13.85 o 
   2   1   0      225.19      221.71      1.60 o 
   3   1   0       49.97       44.95      0.86 o 
   4   1   0      324.10      339.59      2.50 o 
   5   1   0       15.12       19.94      0.92 o 
   6   1   0        2.58        2.68      0.83 o 
   7   1   0        1.09        0.19      1.24 o 
   8   1   0        0.38       -0.71      1.32 o 
   9   1   0      363.19      367.72      8.08 o 
  10   1   0       15.94       17.18      3.95 o 
 -11   2   0        1.33        1.94      4.27 o 
 -10   2   0        2.31        1.85      2.72 o 
  -9   2   0      144.17      158.18      4.40 o 
  -8   2   0       62.15       59.10      2.29 o 
  -7   2   0      596.04      604.50      5.59 o 
  -6   2   0      143.40      130.21      2.46 o 
  -5   2   0       97.15      106.44      1.23 o 
  -4   2   0     1928.81     2035.98     14.44 o 
  -3   2   0     1437.83     1570.26      4.71 o 
  -2   2   0       71.13       93.97      1.05 o 
  -1   2   0      808.44      797.50      7.17 o 
   0   2   0      294.61      315.54      1.35 o 
   1   2   0     1887.37     2059.21     11.11 o 
   2   2   0       33.49       43.19      0.82 o 
   3   2   0      428.12      451.69      3.31 o 
   4   2   0      121.70      117.75      1.57 o 
   5   2   0      332.94      338.15      2.92 o 
   6   2   0        3.19        2.68      0.92 o 
   7   2   0      665.64      669.58      8.18 o 
   8   2   0       71.53       70.74      2.35 o 
   9   2   0      109.40      115.08      5.01 o 
 -11   3   0        0.02        0.44      4.00 o 
 -10   3   0       11.10        7.31      2.68 o 
  -9   3   0      681.91      709.25      8.00 o 
  -8   3   0        7.70        8.13      1.55 o 
  -7   3   0       59.19       62.64      2.84 o 
  -6   3   0        2.65        2.96      0.97 o 
  -5   3   0        1.56        3.24      0.39 o 
  -4   3   0      204.29      197.88      1.70 o 
  -3   3   0      214.08      184.66      1.35 o 
  -2   3   0      168.73      183.65      1.64 o 
  -1   3   0      576.33      614.23      2.25 o 
   0   3   0       24.94       18.31      0.79 o 
   1   3   0        3.08        0.77      0.30 o 
   2   3   0     1234.77     1295.86      8.63 o 
   3   3   0      878.79      837.33      5.37 o 
   4   3   0        5.52        4.45      0.68 o 
   5   3   0     1745.68     1717.06     13.53 o 
   6   3   0      395.23      399.30      4.00 o 
   7   3   0       22.88       21.21      1.52 o 
   8   3   0       24.20       22.78      3.02 o 
   9   3   0       97.27      106.70      5.18 o 
 -11   4   0      144.95      148.39      6.43 o 
 -10   4   0       30.89       34.80      3.08 o 
  -9   4   0       23.03       19.75      1.99 o 
  -8   4   0       13.20       13.17      2.16 o 
  -7   4   0        3.40        1.76      1.11 o 
  -6   4   0       15.13       16.38      1.26 o 
  -5   4   0      836.69      830.59      6.41 o 
  -4   4   0       10.61        8.24      0.48 o 
  -3   4   0       41.51       39.97      0.93 o 
  -2   4   0       26.01       13.47      0.60 o 
  -1   4   0      505.92      512.94      2.37 o 
   0   4   0     5756.98     6035.79     43.56 o 
   1   4   0      102.40      157.66      1.37 o 
   2   4   0      192.53      221.49      2.10 o 
   3   4   0     1364.10     1376.37     13.01 o 
   4   4   0      235.28      242.91      2.61 o 
   5   4   0       18.95       16.82      1.11 o 
   6   4   0       33.25       33.65      1.55 o 
   7   4   0       64.21       65.84      4.09 o 
   8   4   0       15.49       13.38      3.04 o 
   9   4   0        0.01       -3.59      3.59 o 
 -11   5   0       23.83       21.69      3.75 o 
 -10   5   0        7.40        8.25      2.41 o 
  -9   5   0       32.41       31.02      2.16 o 
  -8   5   0       51.37       49.10      2.16 o 
  -7   5   0      212.86      217.66      4.04 o 
  -6   5   0      190.26      185.41      2.97 o 
  -5   5   0       55.09       48.06      1.31 o 
  -4   5   0     1240.17     1198.37      4.76 o 
  -3   5   0        3.00        4.16      0.57 o 
  -2   5   0     2359.73     2402.86      6.63 o 
  -1   5   0      961.94     1143.38      7.95 o 
   0   5   0      418.45      447.73      3.65 o 
   1   5   0      509.67      525.50      6.74 o 
   2   5   0      678.46      670.75      3.23 o 
   3   5   0        1.45        1.96      0.64 o 
   4   5   0      672.07      657.40      4.30 o 
   5   5   0        7.91        9.33      1.45 o 
   6   5   0       47.77       41.56      3.36 o 
   7   5   0        8.71        7.12      2.76 o 
   8   5   0        5.02        6.16      3.17 o 
 -11   6   0        2.63       -3.21      3.55 o 
 -10   6   0       23.27       19.20      2.63 o 
  -9   6   0      124.46      124.16      3.39 o 
  -8   6   0        4.47        2.88      2.20 o 
  -7   6   0       25.12       21.99      1.52 o 
  -6   6   0      758.95      740.91      8.38 o 
  -5   6   0       21.52       23.00      0.84 o 
  -4   6   0     2445.32     2521.76     13.78 o 
  -3   6   0      368.24      390.52      3.19 o 
  -2   6   0       15.27       18.29      0.66 o 
  -1   6   0       36.18       33.31      0.62 o 
   0   6   0      123.23      127.69      4.26 o 
   1   6   0      572.30      548.91      5.39 o 
   2   6   0      776.54      731.86      8.45 o 
   3   6   0      334.04      312.74      4.79 o 
   4   6   0       30.66       33.42      2.69 o 
   5   6   0       46.08       50.76      3.27 o 
   6   6   0        0.01        0.74      2.50 o 
   7   6   0      132.46      134.27      5.68 o 
   8   6   0       13.09       16.02      3.69 o 
 -11   7   0        6.63        4.00      3.67 o 
 -10   7   0       38.02       38.47      3.21 o 
  -9   7   0       22.11       25.37      2.20 o 
  -8   7   0      124.35      121.95      3.13 o 
  -7   7   0      125.61      126.46      2.84 o 
  -6   7   0      680.36      684.68      5.75 o 
  -5   7   0      241.98      230.61      2.28 o 
  -4   7   0        0.37        0.30      0.54 o 
  -3   7   0       19.05       15.55      0.64 o 
  -2   7   0        9.58        8.83      0.51 o 
  -1   7   0       36.43       30.40      1.36 o 
   0   7   0     1054.23     1020.06      6.61 o 
   1   7   0     1168.01     1107.02     10.83 o 
   2   7   0      151.54      131.21      2.73 o 
   3   7   0      132.65      127.23      4.06 o 
   4   7   0        0.43        6.63      2.02 o 
   5   7   0      620.63      644.41      9.99 o 
   6   7   0        1.40        1.66      2.63 o 
   7   7   0       58.26       61.96      4.39 o 
 -11   8   0        2.33       -0.39      3.81 o 
 -10   8   0       31.64       28.30      3.69 o 
  -9   8   0       12.06       11.23      2.01 o 
  -8   8   0      178.55      179.85      3.75 o 
  -7   8   0       39.11       37.32      3.01 o 
  -6   8   0        1.19        1.13      1.11 o 
  -5   8   0      117.89      112.81      1.76 o 
  -4   8   0       38.84       39.27      1.23 o 
  -3   8   0        4.72        4.43      0.56 o 
  -2   8   0      306.69      305.05      3.90 o 
  -1   8   0     2516.42     2455.81     10.80 o 
   0   8   0      186.32      150.76      2.87 o 
   1   8   0      179.75      162.14      3.10 o 
   2   8   0       30.76       30.95      2.51 o 
   3   8   0      404.07      408.63      7.41 o 
   4   8   0        0.19        1.86      2.24 o 
   5   8   0        5.05        4.98      2.62 o 
   6   8   0       54.00       55.42      4.43 o 
   7   8   0       15.26       19.69      3.87 o 
 -11   9   0       10.63        8.13      3.99 o 
 -10   9   0        1.61       -0.93      3.04 o 
  -9   9   0       14.40       16.61      2.43 o 
  -8   9   0       74.25       74.20      2.72 o 
  -7   9   0       12.46       10.15      1.47 o 
  -6   9   0       24.48       26.25      1.57 o 
  -5   9   0        0.17        1.05      0.86 o 
  -4   9   0      521.63      524.96      3.70 o 
  -3   9   0      408.70      407.12      4.14 o 
  -2   9   0        4.61        2.15      1.15 o 
  -1   9   0      733.22      666.91      6.15 o 
   0   9   0        4.70        2.32      1.18 o 
   1   9   0      378.74      377.98      6.76 o 
   2   9   0       36.30       37.31      2.93 o 
   3   9   0        0.31        2.63      1.88 o 
   4   9   0      243.11      242.07      6.70 o 
   5   9   0       14.16       10.69      3.09 o 
   6   9   0        9.00        8.17      3.70 o 
 -11  10   0        0.01       -0.45      4.16 o 
 -10  10   0       11.22        3.67      3.35 o 
  -9  10   0      131.89      134.92      3.83 o 
  -8  10   0       31.53       31.89      2.04 o 
  -7  10   0       14.55       12.42      2.35 o 
  -6  10   0      280.46      286.98      3.34 o 
  -5  10   0       16.94       15.19      1.11 o 
  -4  10   0      534.54      526.37      5.14 o 
  -3  10   0      731.82      680.23     16.50 o 
  -2  10   0        7.97       11.74      1.76 o 
  -1  10   0      351.35      330.75      4.71 o 
   0  10   0       44.41       39.72      2.82 o 
   1  10   0       92.04       80.09      3.73 o 
   2  10   0      112.71      110.58      4.44 o 
   3  10   0        6.14        3.69      2.58 o 
   4  10   0       17.50       12.68      3.03 o 
   5  10   0        5.05        7.29      3.40 o 
 -10  11   0      268.38      276.08      7.80 o 
  -9  11   0       27.31       20.97      3.16 o 
  -8  11   0      192.81      200.90      3.41 o 
  -7  11   0       10.32       10.68      1.39 o 
  -6  11   0      275.99      286.27      4.42 o 
  -5  11   0      525.43      510.59      5.49 o 
  -4  11   0       14.19       14.03      1.49 o 
  -3  11   0      349.07      340.94      5.11 o 
  -2  11   0       45.89       42.49      2.15 o 
  -1  11   0       31.71       30.84      2.66 o 
   0  11   0      174.95      183.53      5.29 o 
   1  11   0        0.43       -0.59      2.23 o 
   2  11   0       12.50       13.28      2.90 o 
   3  11   0        0.03        0.73      2.57 o 
   4  11   0        2.01        0.06      3.13 o 
   5  11   0       74.46       75.68      5.16 o 
 -10  12   0      100.87       99.88      3.69 o 
  -9  12   0       10.77        9.47      3.20 o 
  -8  12   0      178.90      184.45      6.19 o 
  -7  12   0       18.51       16.35      2.64 o 
  -6  12   0        2.40        1.08      1.61 o 
  -5  12   0      129.18      127.57      5.06 o 
  -4  12   0        5.11        5.72      1.77 o 
  -3  12   0       79.06       83.76      3.03 o 
  -2  12   0       90.21       87.11      4.06 o 
  -1  12   0      134.32      136.52      4.90 o 
   0  12   0       77.21       78.82      4.27 o 
   1  12   0      131.94      132.34      5.39 o 
   2  12   0        1.32       -1.45      2.85 o 
   3  12   0       71.52       75.47      5.04 o 
   4  12   0      120.75      124.84      6.20 o 
  -9  13   0        2.01        3.03      3.67 o 
  -8  13   0       12.40       13.47      3.00 o 
  -7  13   0        0.07       -0.38      2.12 o 
  -6  13   0        0.21       -0.25      1.79 o 
  -5  13   0        2.06        3.25      1.98 o 
  -4  13   0      187.21      185.36      4.46 o 
  -3  13   0      128.34      133.09      4.96 o 
  -2  13   0       63.77       64.69      3.85 o 
  -1  13   0      497.00      505.03      9.28 o 
   0  13   0        0.87        0.67      2.77 o 
   1  13   0      198.63      211.57      6.88 o 
   2  13   0      238.24      250.24      7.87 o 
   3  13   0       14.64       13.85      3.99 o 
  -9  14   0        1.32        1.80      4.25 o 
  -8  14   0       12.08       10.09      3.46 o 
  -7  14   0        4.26        5.69      2.98 o 
  -6  14   0       76.91       73.13      3.50 o 
  -5  14   0      208.59      215.12      6.40 o 
  -4  14   0       58.61       55.79      3.80 o 
  -3  14   0      267.58      284.06      7.33 o 
  -2  14   0       39.03       34.56      3.75 o 
  -1  14   0      202.92      207.14      6.65 o 
   0  14   0      278.42      303.16      8.01 o 
   1  14   0        8.74        7.24      3.48 o 
  -8  15   0       78.49       83.64      5.00 o 
  -7  15   0       57.84       56.93      4.31 o 
  -6  15   0        2.17       -3.37      3.37 o 
  -5  15   0      121.12      127.58      5.36 o 
  -4  15   0       94.17       95.56      5.07 o 
  -3  15   0      205.07      210.24      6.90 o 
  -2  15   0        1.75        3.25      3.06 o 
  -1  15   0        0.12        0.74      3.40 o 
   0  15   0       54.27       63.37      4.94 o 
  -6  16   0        5.91        6.29      3.79 o 
  -5  16   0       95.32      101.44      5.60 o 
  -4  16   0       41.54       40.65      4.27 o 
  -3  16   0       18.62       16.88      4.02 o 
  -2  16   0       24.81       28.06      4.30 o 
   2 -16   1        2.02        4.84      3.68 o 
   3 -16   1       79.59       73.08      4.85 o 
   4 -16   1       28.31       28.89      3.88 o 
   5 -16   1      111.61      117.98      5.51 o 
   6 -16   1        1.49        1.86      3.78 o 
   0 -15   1        9.49       10.52      3.58 o 
   1 -15   1      153.37      150.23      6.25 o 
   2 -15   1       41.06       35.42      3.91 o 
   3 -15   1      178.08      176.78      6.35 o 
   4 -15   1      240.67      244.50      7.21 o 
   5 -15   1        5.72        6.55      3.30 o 
   6 -15   1        2.50        3.14      3.10 o 
   7 -15   1       27.77       25.23      3.49 o 
   8 -15   1       18.77       18.69      3.85 o 
  -2 -14   1       61.82       59.06      4.84 o 
  -1 -14   1       88.11       84.04      5.38 o 
   0 -14   1        0.84       -0.32      3.03 o 
   1 -14   1       51.80       53.37      4.22 o 
   2 -14   1      423.63      427.07      8.84 o 
   3 -14   1       45.05       47.98      3.83 o 
   4 -14   1        6.59        3.61      2.65 o 
   5 -14   1        2.50        1.79      2.20 o 
   6 -14   1        0.73        3.64      3.28 o 
   7 -14   1        1.44        1.17      3.00 o 
   8 -14   1       26.23       31.71      3.45 o 
   9 -14   1        9.62        8.88      4.24 o 
  -3 -13   1        0.27       -0.21      3.65 o 
  -2 -13   1       42.95       43.98      4.22 o 
  -1 -13   1       20.62       19.20      3.39 o 
   0 -13   1      288.16      283.71      7.33 o 
   1 -13   1        6.32        3.99      2.42 o 
   2 -13   1      119.46      122.45      4.86 o 
   3 -13   1        2.53        4.19      1.95 o 
   4 -13   1       48.01       46.87      4.57 o 
   5 -13   1       40.52       39.11      5.25 o 
   6 -13   1       55.66       58.39      2.68 o 
   7 -13   1        2.10        0.89      2.11 o 
   8 -13   1      146.33      153.01      5.62 o 
   9 -13   1        0.00        0.81      3.73 o 
  -4 -12   1       46.70       52.80      4.52 o 
  -3 -12   1        0.21       -2.97      2.97 o 
  -2 -12   1       13.74        6.65      2.77 o 
  -1 -12   1       45.86       44.18      3.59 o 
   0 -12   1       71.16       78.26      3.98 o 
   1 -12   1       27.75       30.31      2.90 o 
   2 -12   1       41.80       40.13      2.37 o 
   3 -12   1      125.86      122.73      3.52 o 
   4 -12   1      147.07      149.44      3.83 o 
   5 -12   1       10.39       11.10      1.70 o 
   6 -12   1      335.42      336.94      6.30 o 
   7 -12   1       77.07       72.02      3.22 o 
   8 -12   1       31.88       29.82      2.52 o 
   9 -12   1      361.73      373.96      8.41 o 
  10 -12   1      133.28      123.31      5.95 o 
  -5 -11   1       10.03       10.64      3.69 o 
  -4 -11   1        5.96        1.20      3.12 o 
  -3 -11   1       72.52       69.73      4.46 o 
  -2 -11   1       40.95       33.34      3.39 o 
  -1 -11   1       95.12       95.70      4.19 o 
   0 -11   1        0.25       -0.61      1.86 o 
   1 -11   1      103.48      101.01      3.01 o 
   2 -11   1        1.60        2.85      1.63 o 
   3 -11   1        3.37        0.89      1.43 o 
   4 -11   1      971.42      927.50     19.13 o 
   5 -11   1       65.80       61.50      2.30 o 
   6 -11   1        8.03        6.67      1.58 o 
   7 -11   1      306.84      309.13      3.88 o 
   8 -11   1      179.21      176.84      6.60 o 
   9 -11   1        1.23        3.00      2.84 o 
  10 -11   1       10.81        5.51      3.80 o 
  -6 -10   1       31.32       26.89      3.93 o 
  -5 -10   1      138.56      142.63      5.93 o 
  -4 -10   1       50.80       48.71      3.71 o 
  -3 -10   1      261.92      281.79      6.96 o 
  -2 -10   1        0.17        1.16      2.09 o 
  -1 -10   1       50.10       50.98      3.15 o 
   0 -10   1        0.03        0.35      1.59 o 
   1 -10   1        0.67       -0.99      2.35 o 
   2 -10   1      379.24      344.17      9.64 o 
   3 -10   1        4.26        2.66      1.34 o 
   4 -10   1      155.07      161.63      4.01 o 
   5 -10   1      144.35      143.38      2.28 o 
   6 -10   1      389.36      382.39      4.66 o 
   7 -10   1       47.97       44.18      2.19 o 
   8 -10   1        0.27       -0.42      1.82 o 
   9 -10   1        0.92       -1.79      2.27 o 
  10 -10   1        6.60        5.90      3.46 o 
  -6  -9   1       60.06       56.75      4.44 o 
  -5  -9   1      304.47      320.99      7.91 o 
  -4  -9   1      157.38      163.66      5.61 o 
  -3  -9   1       43.99       42.29      3.16 o 
  -2  -9   1       41.06       42.54      2.79 o 
  -1  -9   1       41.08       36.96      1.87 o 
   0  -9   1      214.95      180.77      3.41 o 
   1  -9   1      209.91      185.66      3.34 o 
   2  -9   1      103.64      101.29      2.58 o 
   3  -9   1        5.73        5.99      1.02 o 
   4  -9   1       69.50       72.45      2.33 o 
   5  -9   1       54.01       49.09      1.78 o 
   6  -9   1        1.63        0.93      1.18 o 
   7  -9   1        0.17        1.06      1.43 o 
   8  -9   1      212.90      220.73      6.16 o 
   9  -9   1       26.87       28.49      2.45 o 
  10  -9   1        1.63        1.26      3.23 o 
  11  -9   1       26.93       23.95      4.10 o 
  -7  -8   1       13.95       14.10      3.54 o 
  -6  -8   1      103.17       99.02      5.01 o 
  -5  -8   1      156.67      158.72      5.56 o 
  -4  -8   1       84.63       81.67      3.88 o 
  -3  -8   1        0.62        1.22      1.78 o 
  -2  -8   1        8.60        4.18      1.33 o 
  -1  -8   1       14.21       18.49      1.70 o 
   0  -8   1        1.48        0.96      1.02 o 
   1  -8   1       20.20       12.78      2.16 o 
   2  -8   1      247.64      239.70      3.50 o 
   3  -8   1       90.09       86.62      2.38 o 
   4  -8   1      234.07      224.10      2.87 o 
   5  -8   1      142.95      134.26      2.52 o 
   6  -8   1      287.87      279.81      3.85 o 
   7  -8   1       52.40       54.27      2.76 o 
   8  -8   1        1.51        2.38      1.51 o 
   9  -8   1      310.70      313.26      5.99 o 
  10  -8   1       50.82       40.88      3.88 o 
  11  -8   1       32.87       30.67      4.67 o 
  -8  -7   1       32.70       25.00      4.09 o 
  -7  -7   1       10.55        7.76      3.03 o 
  -6  -7   1       78.50       78.91      4.26 o 
  -5  -7   1        0.69       -0.37      2.37 o 
  -4  -7   1        0.23       -0.61      1.73 o 
  -3  -7   1      127.42      129.63      2.95 o 
  -2  -7   1      440.73      438.16      4.82 o 
  -1  -7   1       69.27       77.25      2.07 o 
   0  -7   1      999.66      964.61      8.90 o 
   1  -7   1      172.62      170.55      2.76 o 
   2  -7   1       57.57       54.90      1.01 o 
   3  -7   1        4.94        4.62      0.72 o 
   4  -7   1       88.03       71.93      1.71 o 
   5  -7   1       84.82       85.46      2.03 o 
   6  -7   1      278.01      265.58      3.69 o 
   7  -7   1      420.25      434.65     12.36 o 
   8  -7   1       57.06       52.77      2.31 o 
   9  -7   1       76.54       77.26      2.93 o 
  10  -7   1        8.32        4.85      3.23 o 
  11  -7   1       57.61       56.72      4.94 o 
  -8  -6   1        3.45        5.51      3.44 o 
  -7  -6   1       50.23       48.01      3.77 o 
  -6  -6   1       43.59       41.55      3.37 o 
  -5  -6   1      304.19      295.37      6.38 o 
  -4  -6   1      112.22      109.39      2.91 o 
  -3  -6   1        0.30        0.48      1.09 o 
  -2  -6   1      320.44      309.53      3.78 o 
  -1  -6   1      187.77      203.38      3.59 o 
   0  -6   1      282.23      298.75      3.34 o 
   1  -6   1       41.49       38.89      0.67 o 
   2  -6   1      816.54      953.71      7.46 o 
   3  -6   1      602.97      634.39      8.17 o 
   4  -6   1     1356.28     1325.64      6.45 o 
   5  -6   1      199.66      206.08      2.91 o 
   6  -6   1      621.41      605.80      5.34 o 
   7  -6   1        0.85        1.16      1.13 o 
   8  -6   1       65.95       66.89      2.45 o 
   9  -6   1        2.57        3.08      1.91 o 
  10  -6   1        5.71        2.94      3.02 o 
  11  -6   1       25.82       21.84      4.19 o 
  -9  -5   1       25.50       23.60      4.15 o 
  -8  -5   1        5.66        4.60      3.06 o 
  -7  -5   1      126.94      139.49      5.20 o 
  -6  -5   1       35.71       31.84      2.08 o 
  -5  -5   1       17.62       17.64      2.28 o 
  -4  -5   1      210.38      207.13      2.43 o 
  -3  -5   1       86.53       86.85      1.72 o 
  -2  -5   1      118.56      129.35      1.40 o 
  -1  -5   1        4.44        6.99      0.79 o 
   0  -5   1       23.97       53.79      1.39 o 
   1  -5   1     1176.17     1278.28      5.55 o 
   2  -5   1     1149.14     1164.76      4.53 o 
   3  -5   1      239.41      235.88      2.23 o 
   4  -5   1      478.92      476.32      2.86 o 
   5  -5   1        0.14        0.39      0.81 o 
   6  -5   1        0.09        0.74      0.98 o 
   7  -5   1      228.66      244.47      7.18 o 
   8  -5   1       10.02        9.98      1.51 o 
   9  -5   1       57.87       52.49      2.55 o 
  10  -5   1        0.13        1.80      3.73 o 
  11  -5   1        9.19        6.68      3.84 o 
  -9  -4   1       81.55       90.19      4.98 o 
  -8  -4   1       20.33       17.20      2.79 o 
  -7  -4   1        5.51        5.03      1.80 o 
  -6  -4   1       47.36       40.52      1.59 o 
  -5  -4   1        4.08        3.64      0.79 o 
  -4  -4   1        5.05        4.74      0.73 o 
  -3  -4   1       65.25       62.07      1.20 o 
  -2  -4   1        5.44        2.01      0.46 o 
  -1  -4   1       80.60       90.28      1.66 o 
   0  -4   1      601.69      629.82      7.20 o 
   1  -4   1      557.14      541.41      2.85 o 
   2  -4   1       15.07       17.50      0.58 o 
   3  -4   1      347.88      374.18      2.98 o 
   4  -4   1       28.06       24.79      0.97 o 
   5  -4   1      210.52      242.48      3.00 o 
   6  -4   1        2.39        1.19      0.89 o 
   7  -4   1        1.35        1.76      1.17 o 
   8  -4   1       13.84       13.40      1.62 o 
   9  -4   1      180.73      192.71      4.03 o 
  10  -4   1        1.27        0.52      4.55 o 
  11  -4   1       11.52       11.95      3.89 o 
  -9  -3   1       88.42       90.30      4.59 o 
  -8  -3   1        1.95        1.77      2.01 o 
  -7  -3   1      142.83      133.69      2.64 o 
  -6  -3   1        0.05        0.67      0.93 o 
  -5  -3   1       30.46       30.78      1.11 o 
  -4  -3   1       30.44       26.50      0.99 o 
  -3  -3   1        0.87        0.19      0.51 o 
  -2  -3   1      213.65      234.29      3.09 o 
  -1  -3   1       57.77       83.83      1.85 o 
   0  -3   1      521.80      537.08      3.07 o 
   1  -3   1      414.18      450.56      2.12 o 
   2  -3   1      138.44      158.96      1.51 o 
   3  -3   1     1221.58     1276.23      9.53 o 
   4  -3   1       14.63       10.88      0.81 o 
   5  -3   1       10.40       11.16      0.94 o 
   6  -3   1      200.83      204.28      3.04 o 
   7  -3   1      189.07      193.06      3.39 o 
   8  -3   1       15.11       13.20      1.66 o 
   9  -3   1      372.05      379.15      6.46 o 
  10  -3   1       25.25       23.47      3.48 o 
  11  -3   1       35.08       37.30      4.64 o 
  -9  -2   1       26.25       18.71      3.10 o 
  -8  -2   1       15.34       15.54      1.64 o 
  -7  -2   1      214.09      212.14      3.12 o 
  -6  -2   1        6.66        5.59      0.88 o 
  -5  -2   1      204.68      202.55      2.25 o 
  -4  -2   1       25.92       23.36      0.94 o 
  -3  -2   1       18.47       25.72      0.80 o 
  -2  -2   1      691.68      701.24      2.84 o 
  -1  -2   1     1500.17     1615.95      7.64 o 
   0  -2   1      136.03      159.60      5.26 o 
   1  -2   1        0.07        0.55      0.31 o 
   2  -2   1       62.70      101.54      1.47 o 
   3  -2   1      811.25      851.56      5.90 o 
   4  -2   1       25.81       18.18      0.93 o 
   5  -2   1      303.32      295.41      3.29 o 
   6  -2   1       17.47        8.91      1.12 o 
   7  -2   1      390.34      384.77      4.51 o 
   8  -2   1       95.42       94.37      2.71 o 
   9  -2   1        8.08        4.82      2.23 o 
  10  -2   1        3.85        5.46      3.21 o 
 -10  -1   1        0.04       -0.61      3.80 o 
  -9  -1   1       85.23       79.80      3.33 o 
  -8  -1   1       28.87       28.17      1.73 o 
  -7  -1   1      182.11      181.10      2.62 o 
  -6  -1   1      125.89      119.60      1.97 o 
  -5  -1   1      473.06      486.35      4.04 o 
  -4  -1   1      604.38      601.05      3.24 o 
  -3  -1   1      128.76      122.88      1.45 o 
  -2  -1   1      247.63      278.51      2.27 o 
  -1  -1   1       44.84       46.70      1.00 o 
   1  -1   1     2362.73     2474.69     13.66 o 
   2  -1   1       86.73      126.86      1.21 o 
   3  -1   1        0.85        0.43      0.54 o 
   4  -1   1      229.85      271.06      2.24 o 
   5  -1   1      301.50      287.88      2.62 o 
   6  -1   1        0.04       -0.10      0.93 o 
   7  -1   1        0.23        0.32      1.17 o 
   8  -1   1       19.11       22.38      2.08 o 
   9  -1   1       33.42       31.67      2.69 o 
  10  -1   1        5.26        3.75      3.32 o 
 -10   0   1       80.14       72.80      4.73 o 
  -9   0   1      177.10      185.47      4.64 o 
  -8   0   1        2.66        2.29      1.50 o 
  -7   0   1      161.96      156.14      2.42 o 
  -6   0   1     1031.47     1006.69      4.37 o 
  -5   0   1        9.97       12.83      0.76 o 
  -4   0   1       23.01       30.63      0.85 o 
  -3   0   1      161.78      174.94      1.48 o 
  -2   0   1      465.18      576.91      2.90 o 
  -1   0   1      334.04      359.96      5.64 o 
   1   0   1        1.00        2.37      0.27 o 
   2   0   1      254.75      261.08      1.54 o 
   3   0   1       97.24      106.61      1.35 o 
   4   0   1       69.15       57.71      1.13 o 
   5   0   1       42.11       44.73      1.22 o 
   6   0   1      114.22      115.63      1.95 o 
   7   0   1        6.49        6.55      1.55 o 
   8   0   1        9.57        7.59      1.93 o 
   9   0   1      161.36      174.55      5.95 o 
  10   0   1       16.56       15.65      3.73 o 
 -11   1   1       52.97       55.20      4.60 o 
 -10   1   1        2.27        1.88      2.61 o 
  -9   1   1      153.48      160.70      4.32 o 
  -8   1   1      137.08      143.45      4.33 o 
  -7   1   1        3.24        2.42      1.12 o 
  -6   1   1       55.88       46.93      1.59 o 
  -5   1   1        7.48        6.23      0.61 o 
  -4   1   1       35.06       23.26      0.60 o 
  -3   1   1     2640.92     2812.97     13.26 o 
  -2   1   1      639.65      698.08     10.14 o 
  -1   1   1      525.79      564.70      1.88 o 
   0   1   1      279.37      298.62      3.02 o 
   1   1   1      558.90      606.53      2.76 o 
   2   1   1       54.19       57.09      0.79 o 
   3   1   1        0.10        3.95      0.46 o 
   4   1   1     1135.48     1144.82      4.61 o 
   5   1   1      308.52      301.55      2.74 o 
   6   1   1       16.76       16.45      1.06 o 
   7   1   1      102.29       99.98      2.39 o 
   8   1   1       77.18       75.76      3.96 o 
   9   1   1       70.76       74.03      4.59 o 
 -11   2   1       10.31        6.21      3.87 o 
 -10   2   1       20.30       24.22      5.15 o 
  -9   2   1      110.29      118.26      3.30 o 
  -8   2   1       45.37       43.67      2.02 o 
  -7   2   1        7.57        5.96      1.21 o 
  -6   2   1       42.91       43.46      1.57 o 
  -5   2   1       69.66       83.38      1.23 o 
  -4   2   1      346.65      401.30      2.31 o 
  -3   2   1      250.63      288.73      3.92 o 
  -2   2   1     1035.21     1175.39     10.17 o 
  -1   2   1      137.24      137.97      0.94 o 
   0   2   1        1.62        5.90      0.22 o 
   1   2   1      470.86      576.50      4.81 o 
   2   2   1     2946.53     3124.75     25.75 o 
   3   2   1     1677.72     1760.58     12.25 o 
   4   2   1       34.06       31.29      0.96 o 
   5   2   1      798.40      791.98      9.21 o 
   6   2   1       34.25       31.71      1.43 o 
   7   2   1       78.80       80.43      2.22 o 
   8   2   1        0.88        0.30      1.64 o 
 -11   3   1        5.21        2.85      3.64 o 
 -10   3   1       27.43       28.78      2.89 o 
  -9   3   1       13.73       10.77      1.90 o 
  -8   3   1      172.70      181.48      3.75 o 
  -7   3   1        5.45        2.44      1.07 o 
  -6   3   1       70.48       59.88      1.87 o 
  -5   3   1      529.42      558.68      2.97 o 
  -4   3   1       34.14       53.87      0.97 o 
  -3   3   1        1.90        3.70      0.45 o 
  -2   3   1      562.70      647.14      2.99 o 
  -1   3   1      607.20      631.31      6.18 o 
   0   3   1     4384.64     4584.33     21.60 o 
   1   3   1      731.48      843.35      6.03 o 
   2   3   1      554.90      578.35      2.96 o 
   3   3   1     1695.96     1743.49      5.94 o 
   4   3   1      158.45      146.20      1.89 o 
   5   3   1      493.82      496.37      4.08 o 
   6   3   1       22.66       21.23      1.69 o 
   7   3   1      135.76      134.47      3.32 o 
   8   3   1      144.29      139.45      5.47 o 
 -11   4   1       53.32       54.30      4.68 o 
 -10   4   1       31.62       28.80      2.62 o 
  -9   4   1       60.86       61.97      3.49 o 
  -8   4   1        5.55        3.00      1.55 o 
  -7   4   1       16.93       18.18      1.66 o 
  -6   4   1       73.97       64.62      1.93 o 
  -5   4   1       35.73       32.75      1.08 o 
  -4   4   1       96.55       80.71      1.33 o 
  -3   4   1      318.78      329.58      2.66 o 
  -2   4   1      341.19      308.30      1.91 o 
  -1   4   1       84.36       97.79      1.09 o 
   0   4   1     2171.28     2309.77      7.56 o 
   1   4   1     2190.58     2309.20      9.97 o 
   2   4   1       80.24       92.58      1.31 o 
   3   4   1      605.29      617.61      3.69 o 
   4   4   1       88.83       85.47      3.09 o 
   5   4   1      264.99      256.90      3.03 o 
   6   4   1       86.27       87.87      4.12 o 
   7   4   1        0.11       -1.18      2.43 o 
   8   4   1       13.61        8.98      3.10 o 
   9   4   1       21.16       23.04      4.04 o 
 -11   5   1       12.03       12.39      3.59 o 
 -10   5   1       41.52       45.45      2.67 o 
  -9   5   1        3.25        2.55      1.82 o 
  -8   5   1        2.92        0.36      1.41 o 
  -7   5   1      232.67      238.05      3.67 o 
  -6   5   1      250.10      233.58      3.29 o 
  -5   5   1      110.15      108.45      1.49 o 
  -4   5   1      759.94      731.56      9.11 o 
  -3   5   1      104.11      103.27      2.84 o 
  -2   5   1       57.96       49.35      0.97 o 
  -1   5   1      299.14      293.92      2.97 o 
   0   5   1      150.56      183.24      3.10 o 
   1   5   1     1190.77     1241.45      9.81 o 
   2   5   1       12.14       13.57      0.69 o 
   3   5   1      211.43      214.45      2.30 o 
   4   5   1        0.31        0.06      1.15 o 
   5   5   1       63.46       62.37      3.44 o 
   6   5   1       57.90       56.37      3.73 o 
   7   5   1       14.03       12.40      3.15 o 
   8   5   1      119.87      132.43      6.05 o 
 -11   6   1        2.82        1.72      3.44 o 
 -10   6   1        6.21        4.97      2.42 o 
  -9   6   1      315.89      325.71      6.20 o 
  -8   6   1       74.24       76.66      2.56 o 
  -7   6   1      102.50       98.78      2.51 o 
  -6   6   1       78.64       72.68      2.04 o 
  -5   6   1       28.92       25.34      0.90 o 
  -4   6   1       70.91       79.31      1.35 o 
  -3   6   1       35.07       41.32      0.99 o 
  -2   6   1      321.24      367.61      5.04 o 
  -1   6   1        5.66        7.61      0.66 o 
   0   6   1       20.40       23.85      0.91 o 
   1   6   1      417.61      430.59      4.12 o 
   2   6   1      134.59      123.15      2.45 o 
   3   6   1       16.24       15.41      1.96 o 
   4   6   1       45.45       42.50      2.79 o 
   5   6   1      308.87      319.26      7.05 o 
   6   6   1       38.39       38.11      3.58 o 
   7   6   1        4.22        1.81      3.13 o 
   8   6   1       28.75       27.78      4.13 o 
 -11   7   1       21.52       17.36      3.65 o 
 -10   7   1       19.73       19.54      2.44 o 
  -9   7   1       58.45       54.69      2.56 o 
  -8   7   1        0.01       -0.90      1.51 o 
  -7   7   1        6.99        6.18      1.25 o 
  -6   7   1      189.59      189.67      3.34 o 
  -5   7   1        1.87        2.28      0.64 o 
  -4   7   1      212.74      236.77      2.00 o 
  -3   7   1        0.88        1.05      0.55 o 
  -2   7   1       21.42       19.60      0.82 o 
  -1   7   1       19.79       21.77      0.99 o 
   0   7   1       17.59       17.86      1.22 o 
   1   7   1        2.87        3.94      1.00 o 
   2   7   1      124.76      122.15      3.82 o 
   3   7   1      440.77      432.70      7.37 o 
   4   7   1        0.39       -0.36      2.20 o 
   5   7   1      213.93      215.01      6.26 o 
   6   7   1      113.82      106.62      5.28 o 
   7   7   1        0.29       -3.49      3.53 o 
 -11   8   1        0.55       -2.63      3.68 o 
 -10   8   1       87.09       80.86      9.51 o 
  -9   8   1       31.36       33.81      2.26 o 
  -8   8   1        0.89        0.92      1.57 o 
  -7   8   1       19.73       17.13      1.52 o 
  -6   8   1       39.07       37.34      1.76 o 
  -5   8   1        0.43        0.60      0.59 o 
  -4   8   1      253.31      257.35      2.50 o 
  -3   8   1       44.25       43.67      0.96 o 
  -2   8   1      487.62      465.97      3.76 o 
  -1   8   1      299.57      304.67      4.30 o 
   0   8   1      170.04      171.71      3.06 o 
   1   8   1      496.08      502.06      7.30 o 
   2   8   1      238.20      226.25      5.38 o 
   3   8   1      191.97      199.20      5.54 o 
   4   8   1      334.83      344.39      7.65 o 
   5   8   1        6.91        6.08      2.84 o 
   6   8   1       20.14       23.76      3.63 o 
 -11   9   1       49.11       50.01      4.61 o 
 -10   9   1       24.59       26.74      3.74 o 
  -9   9   1        6.35        7.68      2.11 o 
  -8   9   1        1.82        2.92      1.64 o 
  -7   9   1        1.49        0.56      1.54 o 
  -6   9   1      167.15      168.42      2.53 o 
  -5   9   1      125.43      125.23      1.75 o 
  -4   9   1     1476.64     1471.57      5.33 o 
  -3   9   1      264.51      255.51      2.74 o 
  -2   9   1       11.57       13.03      1.36 o 
  -1   9   1      104.97      104.28      3.69 o 
   0   9   1        5.25        5.47      1.76 o 
   1   9   1      136.01      139.25      4.44 o 
   2   9   1      111.44      115.03      4.33 o 
   3   9   1        7.05        7.48      2.35 o 
   4   9   1       14.37       16.26      2.82 o 
   5   9   1        8.28        6.35      3.12 o 
   6   9   1        1.55        0.12      3.76 o 
 -11  10   1        0.04        1.21      4.06 o 
 -10  10   1      140.08      156.01      6.24 o 
  -9  10   1        2.65        3.92      2.22 o 
  -8  10   1       54.34       57.64      3.50 o 
  -7  10   1        0.05        0.63      1.16 o 
  -6  10   1      165.34      171.43      2.63 o 
  -5  10   1       96.35       94.07      1.94 o 
  -4  10   1       20.36       19.98      1.15 o 
  -3  10   1       51.95       58.04      2.22 o 
  -2  10   1       47.29       38.37      1.95 o 
  -1  10   1        2.87        1.77      1.73 o 
   0  10   1       89.49       90.28      3.81 o 
   1  10   1        0.03       -0.45      2.00 o 
   2  10   1      155.22      167.24      5.49 o 
   3  10   1       53.93       53.16      3.89 o 
   4  10   1       63.39       60.33      4.33 o 
   5  10   1       39.21       43.32      4.39 o 
 -10  11   1       16.64       16.55      3.56 o 
  -9  11   1        0.11        0.37      2.48 o 
  -8  11   1        9.92       11.12      1.56 o 
  -7  11   1        6.78        4.92      1.34 o 
  -6  11   1        4.87        4.37      1.55 o 
  -5  11   1       60.94       59.89      2.22 o 
  -4  11   1      171.36      156.63      3.82 o 
  -3  11   1      125.69      118.38      3.17 o 
  -2  11   1        4.66        4.49      1.94 o 
  -1  11   1       56.35       51.62      3.26 o 
   0  11   1       99.29      105.38      4.34 o 
   1  11   1      294.48      313.85      7.27 o 
   2  11   1       94.24       90.69      4.80 o 
   3  11   1       61.63       64.38      4.43 o 
   4  11   1       81.24       90.90      5.26 o 
  -9  12   1       66.13       64.44      4.17 o 
  -8  12   1       44.49       43.27      4.01 o 
  -7  12   1       19.82       19.31      2.09 o 
  -6  12   1      169.44      164.81      3.59 o 
  -5  12   1       56.36       49.31      2.18 o 
  -4  12   1       34.03       34.02      2.37 o 
  -3  12   1       20.38       18.03      2.55 o 
  -2  12   1        9.72       12.57      2.61 o 
  -1  12   1      359.24      363.67      7.61 o 
   0  12   1       64.64       61.02      4.02 o 
   1  12   1      165.26      162.66      5.92 o 
   2  12   1        8.35        6.11      3.09 o 
   3  12   1        0.41        6.30      3.46 o 
  -9  13   1       51.22       45.80      4.13 o 
  -8  13   1      153.93      151.49      5.38 o 
  -7  13   1        3.02        0.76      2.65 o 
  -6  13   1        3.45        4.44      1.87 o 
  -5  13   1       79.06       84.62      4.04 o 
  -4  13   1       68.69       68.65      3.91 o 
  -3  13   1       37.89       33.96      3.26 o 
  -2  13   1       30.89       28.44      3.23 o 
  -1  13   1      149.79      141.70      5.41 o 
   0  13   1       65.88       57.29      4.34 o 
   1  13   1        0.23        1.08      2.92 o 
   2  13   1       66.44       64.60      4.90 o 
  -8  14   1       42.60       40.66      3.72 o 
  -7  14   1       24.23       22.49      3.27 o 
  -6  14   1       23.42       25.65      3.15 o 
  -5  14   1        0.12        2.05      2.79 o 
  -4  14   1      172.83      189.85      6.09 o 
  -3  14   1      172.59      178.03      6.08 o 
  -2  14   1       94.77       96.14      4.86 o 
  -1  14   1       14.96       10.78      3.30 o 
   0  14   1      262.02      282.98      8.09 o 
   1  14   1        2.57        1.19      3.67 o 
  -7  15   1        0.02        1.28      3.73 o 
  -6  15   1       29.98       31.24      3.90 o 
  -5  15   1       55.42       62.82      4.46 o 
  -4  15   1      217.39      221.74      6.94 o 
  -3  15   1      208.85      216.85      6.91 o 
  -2  15   1      111.54      110.10      5.45 o 
  -1  15   1       73.37       61.03      4.92 o 
  -5  16   1      135.43      148.12      6.08 o 
  -4  16   1        4.17       -1.31      3.98 o 
  -3  16   1       55.08       57.52      4.47 o 
   1 -16   2      230.23      267.77      8.07 o 
   2 -16   2      103.51      114.86      5.62 o 
   3 -16   2       21.76       23.56      4.01 o 
   4 -16   2        0.66        2.15      3.45 o 
   5 -16   2        6.55        7.39      3.27 o 
   6 -16   2       67.25       68.58      4.53 o 
  -1 -15   2       37.86       35.12      4.25 o 
   0 -15   2        0.02       -3.38      3.38 o 
   1 -15   2       41.52       38.75      4.04 o 
   2 -15   2       13.52       11.05      3.40 o 
   3 -15   2      102.73      105.79      5.23 o 
   4 -15   2        0.11       -0.42      2.96 o 
   5 -15   2       34.49       38.37      3.88 o 
   6 -15   2       95.50       99.62      5.13 o 
   7 -15   2        2.83        5.11      3.40 o 
   8 -15   2       13.25       14.00      3.87 o 
  -2 -14   2       92.39       99.51      5.48 o 
  -1 -14   2        8.05        6.59      3.06 o 
   0 -14   2        0.54       -1.12      2.75 o 
   1 -14   2       63.41       59.17      4.11 o 
   2 -14   2       60.89       59.86      4.13 o 
   3 -14   2      144.84      147.77      5.53 o 
   4 -14   2       92.30       86.41      3.60 o 
   5 -14   2       32.15       25.85      2.86 o 
   6 -14   2       51.14       44.95      5.20 o 
   7 -14   2       47.20       48.00      4.14 o 
   8 -14   2       56.49       59.40      4.43 o 
   9 -14   2        2.38        3.44      3.93 o 
  -3 -13   2        2.22        0.99      3.43 o 
  -2 -13   2       17.84       23.50      3.68 o 
  -1 -13   2      137.32      139.64      5.56 o 
   0 -13   2       28.48       29.86      3.38 o 
   1 -13   2      256.94      265.67      6.76 o 
   2 -13   2       74.54       66.42      2.94 o 
   3 -13   2      200.35      197.81      4.71 o 
   4 -13   2      337.58      343.95      5.92 o 
   5 -13   2        0.89        0.05      1.97 o 
   6 -13   2       65.93       66.14      8.44 o 
   7 -13   2        0.12        0.10      2.11 o 
   8 -13   2        1.76        2.30      2.96 o 
   9 -13   2        2.79       -0.67      3.47 o 
  -4 -12   2      202.45      227.69      7.32 o 
  -3 -12   2      168.81      168.86      6.25 o 
  -2 -12   2       74.27       81.67      4.54 o 
  -1 -12   2      686.08      714.45     10.74 o 
   0 -12   2      125.98      122.41      4.70 o 
   1 -12   2      330.22      331.37      5.44 o 
   2 -12   2      200.84      217.21      7.51 o 
   3 -12   2        6.84        6.95      1.69 o 
   4 -12   2      205.71      209.31      4.48 o 
   5 -12   2        0.57        1.38      2.14 o 
   6 -12   2        0.02       -0.64      1.66 o 
   7 -12   2       16.34       13.97      2.05 o 
   8 -12   2       84.86       85.46      4.74 o 
   9 -12   2       10.24        5.81      3.27 o 
  10 -12   2       17.39       15.76      4.36 o 
  -5 -11   2      231.10      237.48      7.47 o 
  -4 -11   2        0.48        1.12      2.77 o 
  -3 -11   2      461.73      472.73      9.24 o 
  -2 -11   2      317.49      318.02      7.22 o 
  -1 -11   2      182.80      178.55      5.29 o 
   0 -11   2      158.80      169.48      5.57 o 
   1 -11   2       21.32       17.17      1.76 o 
   2 -11   2       24.14       29.69      2.02 o 
   3 -11   2        7.68        9.94      1.65 o 
   4 -11   2       50.24       43.95      2.59 o 
   5 -11   2       51.66       47.32      2.19 o 
   6 -11   2      169.03      161.83      4.06 o 
   7 -11   2        7.10        6.20      1.76 o 
   8 -11   2       44.20       42.81      3.62 o 
   9 -11   2       34.95       34.15      3.50 o 
  10 -11   2      209.40      201.89      7.14 o 
  -6 -10   2        3.22        2.49      3.56 o 
  -5 -10   2      231.58      234.80      7.07 o 
  -4 -10   2       62.31       64.63      4.06 o 
  -3 -10   2       59.95       58.02      3.66 o 
  -2 -10   2      213.99      224.39      5.81 o 
  -1 -10   2       78.23       80.24      2.64 o 
   0 -10   2       59.27       59.83      3.18 o 
   1 -10   2        0.97        1.75      1.27 o 
   2 -10   2       26.21       20.86      1.67 o 
   3 -10   2      312.73      283.94      4.45 o 
   4 -10   2      397.52      384.50      6.90 o 
   5 -10   2        1.14        0.81      0.99 o 
   6 -10   2      236.88      239.11      5.21 o 
   7 -10   2        2.91        3.58      1.54 o 
   8 -10   2      500.10      509.26      6.28 o 
   9 -10   2      337.45      342.78      6.62 o 
  10 -10   2        2.05        0.03      3.63 o 
  -7  -9   2        7.08        5.20      3.99 o 
  -6  -9   2       14.73        8.94      3.14 o 
  -5  -9   2       85.27       79.22      4.36 o 
  -4  -9   2      249.99      264.77      6.55 o 
  -3  -9   2       54.32       47.02      3.12 o 
  -2  -9   2       30.19       28.64      1.86 o 
  -1  -9   2      381.06      376.57      4.94 o 
   0  -9   2        3.74        3.78      1.19 o 
   1  -9   2      334.98      263.42      8.97 o 
   2  -9   2      439.22      425.63      4.98 o 
   3  -9   2       45.38       43.97      1.61 o 
   4  -9   2      756.32      753.57      7.06 o 
   5  -9   2       74.65       73.52      2.07 o 
   6  -9   2      448.24      437.78      4.90 o 
   7  -9   2      490.48      498.66      5.69 o 
   8  -9   2       63.70       59.08      4.03 o 
   9  -9   2       41.62       44.00      2.62 o 
  10  -9   2        4.22        1.05      3.27 o 
  -7  -8   2        0.14       -2.74      3.28 o 
  -6  -8   2      169.28      176.38      5.98 o 
  -5  -8   2        2.21        2.97      2.22 o 
  -4  -8   2       69.28       66.51      3.56 o 
  -3  -8   2      347.04      347.22      4.91 o 
  -2  -8   2      164.04      151.06      4.15 o 
  -1  -8   2      676.86      589.45     24.87 o 
   0  -8   2      315.95      343.17     12.50 o 
   1  -8   2       45.80       51.60      1.82 o 
   2  -8   2      318.84      326.65      6.02 o 
   3  -8   2        0.67        3.06      0.70 o 
   4  -8   2      348.29      344.08      5.69 o 
   5  -8   2       84.19       81.43      2.09 o 
   6  -8   2        0.29       -0.26      1.17 o 
   7  -8   2      106.40      114.26      2.85 o 
   8  -8   2       25.48       22.81      1.98 o 
   9  -8   2       58.99       60.36      2.74 o 
  10  -8   2        0.72        1.24      3.15 o 
  11  -8   2        0.01        3.52      4.14 o 
  -8  -7   2       13.09       10.02      3.88 o 
  -7  -7   2       34.26       35.62      3.66 o 
  -6  -7   2        2.09        0.67      2.35 o 
  -5  -7   2      407.48      422.95      7.70 o 
  -4  -7   2        7.97        6.90      1.53 o 
  -3  -7   2      363.54      329.62      4.49 o 
  -2  -7   2       28.94       41.10      1.73 o 
  -1  -7   2     1235.11     1214.09     12.49 o 
   0  -7   2     1043.46     1094.33      6.87 o 
   1  -7   2        0.71        2.00      0.89 o 
   2  -7   2        3.19        4.63      0.73 o 
   3  -7   2        8.08        6.11      0.74 o 
   4  -7   2       99.53       98.46      1.97 o 
   5  -7   2      445.82      438.92      4.31 o 
   6  -7   2        3.61        2.47      1.09 o 
   7  -7   2       32.47       34.29      1.80 o 
   8  -7   2       56.86       59.28      2.40 o 
   9  -7   2        0.08       -0.08      1.93 o 
  10  -7   2       56.08       55.76      4.56 o 
  11  -7   2        3.89        6.89      4.10 o 
  -8  -6   2        0.01       -1.72      3.06 o 
  -7  -6   2      296.05      314.79      7.45 o 
  -6  -6   2       15.48       16.67      1.98 o 
  -5  -6   2      382.15      380.52      6.87 o 
  -4  -6   2      117.64       98.84      2.67 o 
  -3  -6   2     2298.98     2292.61     32.13 o 
  -2  -6   2     1406.70     1420.19     18.31 o 
  -1  -6   2      318.56      301.06      3.51 o 
   0  -6   2      360.80      364.13      8.16 o 
   1  -6   2        5.44        4.97      0.45 o 
   2  -6   2        0.95        3.68      0.59 o 
   3  -6   2       73.35       68.40      1.47 o 
   4  -6   2       38.78       45.84      1.58 o 
   5  -6   2       65.07       56.24      1.87 o 
   6  -6   2       21.54       22.42      1.39 o 
   7  -6   2        0.02        0.52      1.27 o 
   8  -6   2      115.25      118.10      3.03 o 
   9  -6   2       85.31       89.43      3.15 o 
  10  -6   2       51.10       55.38      4.43 o 
  11  -6   2        3.23        0.98      4.12 o 
  -9  -5   2      311.83      320.53      8.41 o 
  -8  -5   2        0.05       -0.52      2.97 o 
  -7  -5   2       58.31       59.07      2.78 o 
  -6  -5   2        9.52        9.48      1.64 o 
  -5  -5   2     1014.29     1005.32      7.96 o 
  -4  -5   2      964.57      958.72      4.92 o 
  -3  -5   2       27.50       23.41      0.84 o 
  -2  -5   2      145.92      146.67      1.35 o 
  -1  -5   2      646.22      689.62     18.28 o 
   0  -5   2        1.17        2.53      0.67 o 
   1  -5   2      515.83      561.38      2.63 o 
   2  -5   2      670.55      683.75      7.75 o 
   3  -5   2      561.42      575.91     11.87 o 
   4  -5   2      466.79      446.45      3.77 o 
   5  -5   2       47.66       52.44      1.61 o 
   6  -5   2      156.46      148.43      2.83 o 
   7  -5   2       76.83       79.74      2.42 o 
   8  -5   2       61.04       60.39      2.40 o 
   9  -5   2       69.08       70.81      3.59 o 
  10  -5   2       16.61       13.05      3.19 o 
  11  -5   2       53.40       49.12      4.84 o 
  -9  -4   2       61.38       65.29      4.26 o 
  -8  -4   2       46.20       41.40      3.37 o 
  -7  -4   2       16.56       13.94      1.86 o 
  -6  -4   2      384.31      376.95      3.48 o 
  -5  -4   2        0.40        0.99      0.78 o 
  -4  -4   2        4.99        4.40      0.71 o 
  -3  -4   2        0.69        1.55      0.52 o 
  -2  -4   2      128.34      132.43      1.33 o 
  -1  -4   2     1373.49     1591.44      6.47 o 
   0  -4   2     4726.90     4828.53     70.88 o 
   1  -4   2      472.44      465.96      7.34 o 
   2  -4   2      709.03      671.03      6.37 o 
   3  -4   2      311.52      286.44      2.82 o 
   4  -4   2      254.26      242.45      5.14 o 
   5  -4   2      130.66      143.76      3.13 o 
   6  -4   2       96.34       81.11      2.11 o 
   7  -4   2       87.25       94.72      2.52 o 
   8  -4   2       38.49       37.91      2.00 o 
   9  -4   2      315.83      325.43      6.40 o 
  10  -4   2      286.39      287.07      8.13 o 
  -9  -3   2        2.17        3.15      3.02 o 
  -8  -3   2       87.60       84.64      2.46 o 
  -7  -3   2       11.43       10.56      1.47 o 
  -6  -3   2      353.73      365.53      3.60 o 
  -5  -3   2      180.49      177.82      5.38 o 
  -4  -3   2        4.06        4.21      0.69 o 
  -3  -3   2      937.08     1041.35      4.26 o 
  -2  -3   2     4763.63     4947.45     44.63 o 
  -1  -3   2        0.18        0.47      0.48 o 
   0  -3   2     2838.19     2943.93     26.32 o 
   1  -3   2      226.77      236.31      1.72 o 
   2  -3   2        0.03        0.96      0.44 o 
   3  -3   2     1446.64     1488.83      5.72 o 
   4  -3   2      134.41      167.66      3.12 o 
   5  -3   2      119.74      120.18      2.17 o 
   6  -3   2      189.65      190.93      2.98 o 
   7  -3   2      181.84      180.38      3.24 o 
   8  -3   2      211.68      223.16      4.68 o 
   9  -3   2      105.46      102.02      3.59 o 
  10  -3   2       24.95       18.64      3.40 o 
  -9  -2   2       19.18       14.72      3.63 o 
  -8  -2   2      264.52      267.00      3.85 o 
  -7  -2   2      450.20      448.83      4.76 o 
  -6  -2   2      221.49      209.25      2.54 o 
  -5  -2   2       29.66       23.77      0.95 o 
  -4  -2   2     1536.24     1563.45      8.28 o 
  -3  -2   2      142.40      143.90      1.57 o 
  -2  -2   2       60.01       46.75      2.39 o 
  -1  -2   2     1324.30     1430.70      6.20 o 
   0  -2   2     1042.48     1145.41     14.25 o 
   1  -2   2     3106.40     3024.98     25.80 o 
   2  -2   2      796.28      868.61     10.27 o 
   3  -2   2       32.33       41.68      1.28 o 
   4  -2   2      224.82      238.38      3.46 o 
   5  -2   2       75.15       63.86      1.65 o 
   6  -2   2       75.62       73.09      1.95 o 
   7  -2   2      240.09      255.06      3.75 o 
   8  -2   2       59.01       54.45      2.73 o 
   9  -2   2        5.32        6.01      2.40 o 
  10  -2   2       32.81       28.94      3.67 o 
 -10  -1   2       72.63       66.93      4.21 o 
  -9  -1   2      739.08      771.87      8.67 o 
  -8  -1   2       15.47       13.20      1.38 o 
  -7  -1   2       98.88      100.47      2.14 o 
  -6  -1   2      816.68      820.46      6.95 o 
  -5  -1   2       59.97       67.50      1.36 o 
  -4  -1   2        1.24        0.46      0.53 o 
  -3  -1   2      103.82      108.73      1.66 o 
  -2  -1   2        6.75        8.99      0.55 o 
  -1  -1   2     1376.13     1398.87     13.69 o 
   0  -1   2     1003.49     1131.78      8.86 o 
   1  -1   2        0.12        0.48      0.26 o 
   2  -1   2       12.91       17.88      0.53 o 
   3  -1   2      687.44      732.23      3.21 o 
   4  -1   2       85.15       92.93      1.40 o 
   5  -1   2      568.47      601.56      3.81 o 
   6  -1   2        0.06       -0.98      0.98 o 
   7  -1   2        2.36        2.97      1.54 o 
   8  -1   2        1.23        0.10      1.81 o 
   9  -1   2       39.51       36.76      3.77 o 
  10  -1   2       80.81       74.96      4.90 o 
 -11   0   2      286.43      279.18      8.19 o 
 -10   0   2        2.39        0.52      3.08 o 
  -9   0   2      203.95      214.60      4.92 o 
  -8   0   2       62.09       62.80      2.31 o 
  -7   0   2       45.78       49.48      2.46 o 
  -6   0   2      182.68      183.01      1.89 o 
  -5   0   2      452.50      441.08      3.19 o 
  -4   0   2        0.81        2.27      0.55 o 
  -3   0   2      293.85      355.97      2.00 o 
  -2   0   2     1162.77     1296.51      4.51 o 
  -1   0   2        1.46        1.80      0.37 o 
   0   0   2    12651.35    12999.78    162.66 o 
   1   0   2      181.75      179.37      0.84 o 
   2   0   2       25.67       33.98      0.52 o 
   3   0   2     2827.87     2975.58     14.18 o 
   4   0   2      452.93      476.13      3.01 o 
   5   0   2      191.16      185.78      2.21 o 
   6   0   2       42.62       43.51      1.37 o 
   7   0   2        0.02        0.57      1.54 o 
   8   0   2      195.63      189.56      5.84 o 
   9   0   2      140.78      144.33      5.72 o 
  10   0   2      142.23      147.37      6.14 o 
 -11   1   2        5.03        7.61      3.94 o 
 -10   1   2       25.28       23.89      2.89 o 
  -9   1   2      174.87      173.12      3.82 o 
  -8   1   2      303.38      312.94      4.47 o 
  -7   1   2      212.66      208.39      3.35 o 
  -6   1   2      213.17      216.60      2.65 o 
  -5   1   2      157.08      146.01      2.04 o 
  -4   1   2        0.66        4.21      0.56 o 
  -3   1   2      535.51      604.53      3.13 o 
  -2   1   2    35567.85    34638.00     94.23 o 
  -1   1   2     1072.33     1198.58     16.51 o 
   0   1   2     1295.62     1373.86     11.92 o 
   1   1   2     1536.38     1480.53      6.67 o 
   2   1   2     1280.72     1366.07      3.73 o 
   3   1   2      608.58      590.83      2.91 o 
   4   1   2      677.65      701.84      3.85 o 
   5   1   2       74.41       71.51      1.47 o 
   6   1   2       82.24       77.03      3.03 o 
   7   1   2       85.38       83.74      2.28 o 
   8   1   2       99.87       90.40      4.33 o 
   9   1   2        3.18        1.57      3.44 o 
 -11   2   2       10.14        8.18      3.65 o 
 -10   2   2      138.07      127.35      4.64 o 
  -9   2   2       57.29       53.59      2.63 o 
  -8   2   2       99.96       98.51      2.67 o 
  -7   2   2      200.60      197.04      3.27 o 
  -6   2   2      767.04      744.85      6.75 o 
  -5   2   2        0.09        0.24      0.49 o 
  -4   2   2    17585.53    18641.76     99.70 o 
  -3   2   2      353.34      384.68      5.94 o 
  -2   2   2       55.34       92.01      1.15 o 
  -1   2   2     2298.00     2251.50     15.09 o 
   0   2   2     1943.60     2031.32      9.98 o 
   1   2   2      119.15       98.70      0.77 o 
   2   2   2      118.97      131.09      1.30 o 
   3   2   2      145.45      131.13      1.46 o 
   4   2   2      253.40      246.06      2.25 o 
   5   2   2       85.34       79.63      1.78 o 
   6   2   2        3.30        3.90      1.11 o 
   7   2   2       46.25       39.18      2.23 o 
   8   2   2        0.72        2.38      1.89 o 
 -11   3   2       22.24       22.29      4.00 o 
 -10   3   2       87.09       84.60      3.80 o 
  -9   3   2      327.27      348.92      5.12 o 
  -8   3   2      100.53      102.03      2.76 o 
  -7   3   2       12.75       14.20      2.06 o 
  -6   3   2     4315.30     4594.75     25.55 o 
  -5   3   2        0.38        0.87      0.91 o 
  -4   3   2      119.10       93.16      1.47 o 
  -3   3   2      498.88      460.36      3.77 o 
  -2   3   2        5.42       12.44      0.47 o 
  -1   3   2       91.98       78.31      0.87 o 
   0   3   2      546.92      602.21      4.74 o 
   1   3   2      451.54      451.85      3.26 o 
   2   3   2       53.95       52.00      1.01 o 
   3   3   2       32.54       33.30      0.86 o 
   4   3   2       19.18       15.24      0.93 o 
   5   3   2      750.51      730.91      4.96 o 
   6   3   2       22.23       24.24      1.81 o 
   7   3   2       60.63       61.91      2.57 o 
   8   3   2       51.71       49.34      4.22 o 
 -11   4   2      167.92      177.73      6.99 o 
 -10   4   2       51.88       52.90      2.96 o 
  -9   4   2      131.84      131.33      3.42 o 
  -8   4   2      261.80      275.98      6.78 o 
  -7   4   2       79.71       80.22      2.31 o 
  -6   4   2      258.97      246.93      4.84 o 
  -5   4   2      791.59      762.67      4.43 o 
  -4   4   2      274.67      269.68      2.52 o 
  -3   4   2       15.32       12.70      1.16 o 
  -2   4   2      128.80      129.79      1.29 o 
  -1   4   2       87.41       90.37      1.06 o 
   0   4   2       19.04       18.40      0.52 o 
   1   4   2        0.02        1.71      0.38 o 
   2   4   2       54.51       49.11      1.05 o 
   3   4   2     2190.14     2109.80      5.94 o 
   4   4   2      291.30      300.87      2.97 o 
   5   4   2       46.83       48.97      1.96 o 
   6   4   2       28.11       27.89      3.12 o 
   7   4   2      116.03      111.60      5.03 o 
   8   4   2       74.58       74.90      5.00 o 
 -11   5   2        9.61        7.12      3.46 o 
 -10   5   2       50.38       48.84      2.65 o 
  -9   5   2       41.58       41.06      2.86 o 
  -8   5   2      133.16      136.30      5.28 o 
  -7   5   2      106.81      104.08      2.68 o 
  -6   5   2       67.59       65.43      1.36 o 
  -5   5   2      377.71      364.26      3.23 o 
  -4   5   2        0.12        0.75      0.53 o 
  -3   5   2      548.51      577.65      4.46 o 
  -2   5   2      199.17      203.81      1.76 o 
  -1   5   2      247.09      205.63      2.01 o 
   0   5   2        0.39        1.12      0.38 o 
   1   5   2     1111.71     1054.05      6.53 o 
   2   5   2      751.61      759.01      6.01 o 
   3   5   2       25.95       20.47      1.21 o 
   4   5   2       63.68       63.51      3.22 o 
   5   5   2      513.54      511.80      8.65 o 
   6   5   2       74.04       73.26      4.26 o 
   7   5   2       15.66       13.42      3.14 o 
   8   5   2        0.86       -3.71      3.71 o 
 -11   6   2       24.69       24.47      3.80 o 
 -10   6   2       19.85       17.92      2.45 o 
  -9   6   2       52.90       50.32      2.45 o 
  -8   6   2       43.06       41.83      2.10 o 
  -7   6   2        0.20        0.94      1.13 o 
  -6   6   2      185.79      183.47      2.20 o 
  -5   6   2        3.15        3.48      0.77 o 
  -4   6   2     1402.27     1444.12      9.57 o 
  -3   6   2       24.50       31.11      0.89 o 
  -2   6   2       48.34       46.37      1.01 o 
  -1   6   2     1007.82      988.67     10.23 o 
   0   6   2      873.75      852.94      4.46 o 
   1   6   2       42.40       33.66      0.94 o 
   2   6   2       84.79       80.99      3.07 o 
   3   6   2      352.51      365.81      6.56 o 
   4   6   2      225.79      224.00      5.74 o 
   5   6   2      101.52      103.21      4.58 o 
   6   6   2       50.16       49.91      4.01 o 
   7   6   2        0.33       -3.49      3.49 o 
 -11   7   2       47.82       47.39      4.41 o 
 -10   7   2       11.27        8.72      2.35 o 
  -9   7   2        0.13       -1.78      1.78 o 
  -8   7   2       52.67       50.90      4.89 o 
  -7   7   2        5.14        4.69      1.22 o 
  -6   7   2     1243.04     1257.72      5.78 o 
  -5   7   2       35.04       35.16      1.50 o 
  -4   7   2      125.84      120.71      1.74 o 
  -3   7   2      179.50      173.26      1.98 o 
  -2   7   2      120.34      117.46      1.65 o 
  -1   7   2      243.38      237.04      2.58 o 
   0   7   2      826.32      788.37      4.70 o 
   1   7   2       23.91       26.89      2.14 o 
   2   7   2        0.10        0.01      1.66 o 
   3   7   2       99.78       92.42      3.92 o 
   4   7   2      115.08      113.45      4.62 o 
   5   7   2       59.91       56.23      3.76 o 
   6   7   2       13.67       11.03      3.21 o 
   7   7   2        2.24        4.55      3.72 o 
 -11   8   2        3.11        6.46      3.54 o 
 -10   8   2      170.38      174.79      5.13 o 
  -9   8   2       39.75       38.21      2.37 o 
  -8   8   2      427.68      443.11      6.18 o 
  -7   8   2        7.30        7.10      1.60 o 
  -6   8   2        2.12        3.31      0.76 o 
  -5   8   2      148.20      144.81      1.80 o 
  -4   8   2      209.38      204.14      2.62 o 
  -3   8   2      413.94      397.20      3.16 o 
  -2   8   2     1112.22     1079.43      5.76 o 
  -1   8   2      537.20      509.78      6.56 o 
   0   8   2       39.65       31.37      2.20 o 
   1   8   2       36.31       33.53      2.54 o 
   2   8   2        2.57        2.40      1.76 o 
   3   8   2      135.10      141.28      4.89 o 
   4   8   2       24.76       23.81      3.14 o 
   5   8   2        0.01       -0.59      2.69 o 
   6   8   2        0.20       -3.40      3.40 o 
 -11   9   2        0.02        1.31      3.79 o 
 -10   9   2      254.68      274.16      7.73 o 
  -9   9   2       66.33       59.42      2.77 o 
  -8   9   2        0.77        0.38      1.70 o 
  -7   9   2        0.02        0.16      1.10 o 
  -6   9   2        2.22        2.26      0.77 o 
  -5   9   2      194.72      196.78      2.17 o 
  -4   9   2      144.88      149.41      1.83 o 
  -3   9   2      566.86      558.98      4.78 o 
  -2   9   2      234.82      215.36      2.89 o 
  -1   9   2      143.98      132.75      3.97 o 
   0   9   2        0.05        1.50      1.59 o 
   1   9   2       91.58       97.62      3.94 o 
   2   9   2       49.23       46.88      3.37 o 
   3   9   2       65.20       71.92      4.12 o 
   4   9   2       13.58       10.13      2.76 o 
   5   9   2      133.44      140.51      6.22 o 
 -11  10   2       38.06       36.52      4.42 o 
 -10  10   2       13.80       14.48      3.29 o 
  -9  10   2       21.72       22.12      2.33 o 
  -8  10   2        2.11        3.98      1.77 o 
  -7  10   2       25.37       23.26      1.44 o 
  -6  10   2       24.36       25.15      1.13 o 
  -5  10   2      140.93      145.39      3.23 o 
  -4  10   2       54.39       49.79      1.52 o 
  -3  10   2       82.36       78.71      1.98 o 
  -2  10   2        1.26        2.12      1.85 o 
  -1  10   2      286.55      280.84      5.91 o 
   0  10   2       41.75       48.64      3.26 o 
   1  10   2       10.45       11.53      2.51 o 
   2  10   2       77.66       78.63      4.32 o 
   3  10   2       12.07       13.94      2.92 o 
   4  10   2        0.18       -1.74      3.19 o 
   5  10   2       40.13       39.37      4.41 o 
 -10  11   2       17.63       23.01      3.62 o 
  -9  11   2        4.25        1.80      2.93 o 
  -8  11   2       21.94       21.28      1.70 o 
  -7  11   2       54.84       52.48      2.28 o 
  -6  11   2        0.08        1.03      1.10 o 
  -5  11   2      235.44      234.76      3.09 o 
  -4  11   2       22.61       18.90      1.42 o 
  -3  11   2      146.42      139.12      4.48 o 
  -2  11   2        0.08       -1.91      1.91 o 
  -1  11   2       63.71       58.70      3.42 o 
   0  11   2      305.12      322.99      7.16 o 
   1  11   2       33.87       30.46      3.40 o 
   2  11   2        0.05       -0.61      2.78 o 
   3  11   2       11.30        7.43      3.26 o 
   4  11   2        1.46       -2.03      3.87 o 
  -8  12   2       35.53       39.42      2.99 o 
  -7  12   2      269.21      277.91      4.81 o 
  -6  12   2        9.55        8.99      1.86 o 
  -5  12   2      212.61      209.37      3.80 o 
  -4  12   2        4.19        4.02      2.12 o 
  -3  12   2      110.47      106.06      4.28 o 
  -2  12   2      120.59      123.80      4.56 o 
  -1  12   2       43.83       42.41      3.48 o 
   0  12   2       91.68       89.35      4.44 o 
   1  12   2        7.30        7.70      3.21 o 
   2  12   2        2.99       -1.63      3.41 o 
   3  12   2        1.42        3.85      3.76 o 
  -8  13   2        1.76        0.73      3.02 o 
  -7  13   2       80.40       75.73      3.81 o 
  -6  13   2       10.50        8.55      2.65 o 
  -5  13   2       87.89      100.14      4.52 o 
  -4  13   2       13.90       10.84      2.53 o 
  -3  13   2       37.26       36.32      3.27 o 
  -2  13   2       47.25       51.22      3.63 o 
  -1  13   2        3.30        2.53      2.75 o 
   0  13   2       33.96       26.57      3.61 o 
   1  13   2       47.63       46.03      4.53 o 
   2  13   2       28.10       24.08      4.10 o 
  -7  14   2        7.78        2.58      3.29 o 
  -6  14   2       48.68       44.29      3.85 o 
  -5  14   2       26.59       28.41      3.56 o 
  -4  14   2       14.64       14.06      2.99 o 
  -3  14   2        7.19        2.95      2.86 o 
  -2  14   2       24.05       18.96      3.36 o 
  -1  14   2      131.54      133.52      5.86 o 
   0  14   2      174.52      189.75      6.96 o 
  -7  15   2      121.90      121.99      5.51 o 
  -6  15   2        2.52        3.16      3.56 o 
  -5  15   2       95.15       92.64      4.92 o 
  -4  15   2       29.09       23.12      3.45 o 
  -3  15   2       40.27       38.78      3.98 o 
  -2  15   2      199.81      222.71      7.24 o 
  -1  15   2       12.28       12.66      3.85 o 
   1 -16   3        4.38        5.56      3.61 o 
   2 -16   3        0.02        1.40      3.53 o 
   3 -16   3       62.67       59.39      4.73 o 
   4 -16   3       13.20       16.73      3.79 o 
   5 -16   3       42.70       37.31      4.15 o 
   6 -16   3        2.59        5.44      3.63 o 
  -1 -15   3        0.53       -2.40      3.67 o 
   0 -15   3       10.21        5.50      3.42 o 
   1 -15   3       19.92       15.65      3.37 o 
   2 -15   3       35.67       31.98      3.96 o 
   3 -15   3       64.06       67.19      4.33 o 
   4 -15   3        7.94        8.49      3.12 o 
   5 -15   3       77.88       83.55      4.59 o 
   6 -15   3        0.02       -3.05      3.12 o 
   7 -15   3      207.95      221.73      7.15 o 
   8 -15   3       32.23       37.69      4.27 o 
  -2 -14   3        0.00       -0.02      3.40 o 
  -1 -14   3       85.23       83.57      5.03 o 
   0 -14   3      249.47      274.67      7.44 o 
   1 -14   3      141.59      142.73      5.60 o 
   2 -14   3       90.66       86.63      4.63 o 
   3 -14   3       64.23       61.81      3.25 o 
   4 -14   3       67.86       69.82      3.31 o 
   5 -14   3      152.36      152.70      8.29 o 
   6 -14   3       92.20       94.90      7.26 o 
   7 -14   3       22.09       21.15      3.41 o 
   8 -14   3       19.72       21.72      3.59 o 
  -4 -13   3        8.23        9.38      3.90 o 
  -3 -13   3       59.66       55.59      4.65 o 
  -2 -13   3       33.68       39.49      3.88 o 
  -1 -13   3       70.99       66.64      4.34 o 
   0 -13   3      369.43      372.51      8.07 o 
   1 -13   3        8.67        7.54      2.20 o 
   2 -13   3        1.94        1.39      2.04 o 
   3 -13   3       43.99       45.65      2.67 o 
   4 -13   3      268.00      268.16      5.36 o 
   5 -13   3       23.82       21.16      2.42 o 
   6 -13   3        2.63        0.99      2.68 o 
   7 -13   3        0.49        0.48      2.22 o 
   8 -13   3       54.08       56.95      4.24 o 
   9 -13   3        7.19        7.37      3.64 o 
  -5 -12   3       26.69       33.09      3.92 o 
  -4 -12   3        2.83        3.23      3.27 o 
  -3 -12   3       30.34       31.43      3.66 o 
  -2 -12   3      631.69      644.90     10.62 o 
  -1 -12   3        3.27        4.42      2.52 o 
   0 -12   3       27.83       28.37      2.28 o 
   1 -12   3       94.17       92.75      3.25 o 
   2 -12   3       14.66       16.33      1.91 o 
   3 -12   3       31.51       29.16      2.21 o 
   4 -12   3        5.24        5.99      1.78 o 
   5 -12   3       63.49       57.98      5.66 o 
   6 -12   3      137.65      139.88      3.56 o 
   7 -12   3        6.46        4.79      2.02 o 
   9 -12   3      146.67      135.87      5.74 o 
  -5 -11   3       32.85       36.60      3.87 o 
  -4 -11   3      124.84      114.94      5.24 o 
  -3 -11   3        0.02       -0.73      2.39 o 
  -2 -11   3       49.40       47.10      3.53 o 
  -1 -11   3       42.45       51.44      2.46 o 
   0 -11   3        4.42        2.83      1.57 o 
   1 -11   3        0.15       -0.57      1.43 o 
   2 -11   3       38.95       41.26      5.73 o 
   3 -11   3       51.61       47.90      3.71 o 
   4 -11   3      488.37      455.08      6.12 o 
   5 -11   3        0.40       -0.05      1.38 o 
   6 -11   3       27.70       24.28      1.89 o 
   7 -11   3      939.02      988.18     11.87 o 
   8 -11   3       17.51       19.01      2.98 o 
   9 -11   3       43.94       44.18      3.82 o 
  10 -11   3       47.04       46.29      4.34 o 
  -6 -10   3        4.62        1.07      3.32 o 
  -5 -10   3       29.06       31.76      3.40 o 
  -4 -10   3        5.91        3.90      2.80 o 
  -3 -10   3        0.66        0.71      2.20 o 
  -2 -10   3       37.81       32.81      2.11 o 
  -1 -10   3      129.85      129.37      3.25 o 
   0 -10   3       19.03       21.19      1.72 o 
   1 -10   3       15.53       10.20      1.32 o 
   2 -10   3      702.56      647.68      6.57 o 
   3 -10   3      104.10       90.16      4.91 o 
   4 -10   3        4.13        7.05      1.26 o 
   5 -10   3      979.33      970.27      6.87 o 
   6 -10   3      309.77      292.31      4.21 o 
   7 -10   3       27.38       27.80      1.95 o 
   8 -10   3       15.71       15.74      2.04 o 
   9 -10   3       54.19       55.99      3.46 o 
  10 -10   3       17.28        9.56      3.73 o 
  -7  -9   3       11.65        5.28      3.87 o 
  -6  -9   3        1.72        2.99      3.00 o 
  -5  -9   3       35.80       39.38      3.36 o 
  -4  -9   3       32.67       32.23      3.05 o 
  -3  -9   3       82.72       89.20      2.86 o 
  -2  -9   3       74.02       82.35      2.65 o 
  -1  -9   3        6.71        0.56      1.62 o 
   0  -9   3     1029.14      948.91     10.16 o 
   1  -9   3       32.99       28.60      1.67 o 
   2  -9   3       46.16       49.86      1.95 o 
   3  -9   3      930.98      920.06      5.02 o 
   4  -9   3     1504.84     1475.17      7.59 o 
   5  -9   3        9.05       10.60      1.28 o 
   6  -9   3      183.03      180.75      5.28 o 
   7  -9   3       89.44       85.09      2.71 o 
   8  -9   3       45.05       44.05      2.42 o 
   9  -9   3        1.43       -0.99      2.24 o 
  10  -9   3       14.90       14.22      3.60 o 
  -7  -8   3       86.17       87.02      4.69 o 
  -6  -8   3       70.36       74.69      4.22 o 
  -5  -8   3      107.23      113.68      4.44 o 
  -4  -8   3        1.90        0.34      1.57 o 
  -3  -8   3        0.34        0.29      1.25 o 
  -2  -8   3     1008.55      938.21      7.46 o 
  -1  -8   3       44.03       38.49      1.76 o 
   0  -8   3     1013.33     1007.34      7.16 o 
   1  -8   3      163.21      175.81      3.10 o 
   2  -8   3      716.32      667.37      6.45 o 
   3  -8   3        5.92        6.16      0.83 o 
   4  -8   3      367.38      367.03      3.79 o 
   5  -8   3      295.57      277.50      5.04 o 
   6  -8   3       84.76       88.83      2.41 o 
   7  -8   3       21.03       20.22      1.67 o 
   8  -8   3        6.24        4.98      1.73 o 
   9  -8   3       35.90       35.11      2.70 o 
  10  -8   3        3.88        3.17      3.31 o 
  -8  -7   3       61.38       56.89      4.28 o 
  -7  -7   3       39.95       40.28      3.45 o 
  -6  -7   3       27.96       29.44      3.09 o 
  -5  -7   3       83.50       81.92      3.71 o 
  -4  -7   3      215.46      200.81      3.80 o 
  -3  -7   3      214.59      198.33      3.54 o 
  -2  -7   3      688.19      664.69      5.86 o 
  -1  -7   3      116.08      134.18      2.63 o 
   0  -7   3      281.46      279.94      3.66 o 
   1  -7   3       29.21       27.47      1.02 o 
   2  -7   3        7.05        5.45      0.63 o 
   3  -7   3       42.15       38.81      1.26 o 
   4  -7   3      264.86      248.30      3.09 o 
   5  -7   3       13.62       11.74      1.17 o 
   6  -7   3        6.42        4.65      1.13 o 
   7  -7   3      365.73      378.15      4.87 o 
   8  -7   3       13.84       10.98      1.75 o 
   9  -7   3      209.69      209.79      4.44 o 
  10  -7   3      159.69      160.20      6.65 o 
  -9  -6   3       58.62       51.02      4.44 o 
  -8  -6   3       20.22       17.82      3.03 o 
  -7  -6   3        2.95        2.02      2.03 o 
  -6  -6   3       62.66       64.33      3.43 o 
  -5  -6   3       26.87       22.41      1.78 o 
  -4  -6   3        1.51        1.85      1.43 o 
  -3  -6   3      116.26      107.10      2.75 o 
  -2  -6   3       35.59       32.94      1.45 o 
  -1  -6   3     1182.37     1208.27     13.00 o 
   0  -6   3      245.71      249.98      3.11 o 
   1  -6   3        0.36        0.99      0.43 o 
   2  -6   3       30.87       21.34      1.54 o 
   3  -6   3       30.26       25.82      1.07 o 
   4  -6   3       57.35       50.83      1.51 o 
   5  -6   3      656.54      682.88      5.32 o 
   6  -6   3      123.46      115.73      2.56 o 
   7  -6   3      245.25      244.03      5.01 o 
   8  -6   3      135.72      135.89      5.27 o 
   9  -6   3      622.85      639.10     21.02 o 
  10  -6   3       14.49       16.04      3.69 o 
  -9  -5   3       11.60       14.06      3.42 o 
  -8  -5   3        3.52        1.91      2.42 o 
  -7  -5   3      127.89      119.75      3.49 o 
  -6  -5   3      213.63      211.59      4.10 o 
  -5  -5   3      154.82      153.87      3.25 o 
  -4  -5   3        2.11        2.57      0.73 o 
  -3  -5   3      205.06      211.75      2.03 o 
  -2  -5   3      295.12      306.18      4.80 o 
  -1  -5   3      179.23      210.03      5.42 o 
   0  -5   3        1.19        1.14      0.33 o 
   1  -5   3      389.71      480.59      3.15 o 
   2  -5   3      452.50      439.79      4.16 o 
   3  -5   3     2108.72     2198.80     22.48 o 
   4  -5   3      713.81      721.57      5.49 o 
   5  -5   3      104.81      102.56      2.16 o 
   6  -5   3        0.11        0.01      0.99 o 
   7  -5   3      237.36      237.26      3.80 o 
   8  -5   3        0.13        1.38      1.65 o 
   9  -5   3        1.11        0.61      2.33 o 
  10  -5   3        2.21        1.40      3.36 o 
  -9  -4   3       43.34       39.95      3.52 o 
  -8  -4   3      108.08       98.23      3.46 o 
  -7  -4   3       22.02       19.47      1.84 o 
  -6  -4   3        4.95        5.80      0.96 o 
  -5  -4   3      140.20      142.34      4.10 o 
  -4  -4   3        0.51        0.32      0.64 o 
  -3  -4   3       96.52       99.93      1.42 o 
  -2  -4   3        0.24        7.90      0.81 o 
  -1  -4   3     1133.13     1323.60      8.24 o 
   0  -4   3     6553.09     6911.11     39.74 o 
   1  -4   3      289.71      334.34      8.89 o 
   2  -4   3     1154.91     1175.31      4.87 o 
   3  -4   3       24.01       18.15      0.87 o 
   4  -4   3       23.62       31.56      1.19 o 
   5  -4   3        2.95        7.29      0.92 o 
   6  -4   3      133.97      131.21      3.18 o 
   7  -4   3        2.23        3.65      1.33 o 
   8  -4   3        1.37        1.21      1.82 o 
   9  -4   3        4.31        5.73      2.50 o 
  10  -4   3        3.22       -1.11      3.55 o 
  -9  -3   3        8.97       11.00      2.60 o 
  -8  -3   3       72.87       68.81      2.19 o 
  -7  -3   3       19.63       18.64      1.30 o 
  -6  -3   3      128.55      126.27      2.09 o 
  -5  -3   3      157.09      158.27      5.32 o 
  -4  -3   3       15.60        8.96      0.72 o 
  -3  -3   3      572.70      595.57      4.33 o 
  -2  -3   3     2584.42     2650.74     13.42 o 
  -1  -3   3        0.18        1.85      0.48 o 
   0  -3   3     4295.05     4691.93     53.66 o 
   1  -3   3        5.97        4.79      0.48 o 
   2  -3   3       73.72       86.95      0.87 o 
   3  -3   3     1063.44     1186.26     10.42 o 
   4  -3   3        6.60        6.70      1.22 o 
   5  -3   3       65.17       60.34      3.21 o 
   6  -3   3       64.40       63.99      1.91 o 
   7  -3   3        0.36       -0.12      1.25 o 
   8  -3   3       11.26        9.40      1.94 o 
   9  -3   3       39.65       42.41      3.04 o 
  10  -3   3        2.29        0.43      3.49 o 
  -9  -2   3       19.43       20.83      2.44 o 
  -8  -2   3        7.49        5.27      1.26 o 
  -7  -2   3        0.93        0.62      0.79 o 
  -6  -2   3      229.70      224.30      3.07 o 
  -5  -2   3       19.97       22.09      1.02 o 
  -4  -2   3      229.64      230.55      2.86 o 
  -3  -2   3      570.89      574.21      3.85 o 
  -2  -2   3      362.51      373.07      2.90 o 
  -1  -2   3      754.03      821.13      5.26 o 
   0  -2   3      535.46      545.07      8.78 o 
   1  -2   3      291.79      308.41      1.53 o 
   2  -2   3        0.26        0.82      0.44 o 
   3  -2   3      160.09      153.42      1.88 o 
   4  -2   3        2.50        2.27      0.62 o 
   5  -2   3       67.33       67.06      2.92 o 
   6  -2   3        1.77        1.62      0.95 o 
   7  -2   3      193.45      196.29      4.04 o 
   8  -2   3       54.84       53.01      3.15 o 
   9  -2   3      231.12      220.41      6.98 o 
  10  -2   3        3.81        3.93      3.80 o 
 -10  -1   3        1.20        2.39      3.27 o 
  -9  -1   3       11.29       10.72      2.06 o 
  -8  -1   3       48.56       47.47      2.06 o 
  -7  -1   3       10.29        9.45      0.84 o 
  -6  -1   3       17.91       20.10      1.01 o 
  -5  -1   3       52.27       54.25      1.04 o 
  -4  -1   3        8.26        8.11      0.79 o 
  -3  -1   3        4.78        4.65      0.56 o 
  -2  -1   3      497.06      513.59      2.53 o 
  -1  -1   3       26.72       34.30      0.73 o 
   0  -1   3      445.08      464.89      2.39 o 
   1  -1   3       44.62       35.51      0.49 o 
   2  -1   3       29.61       32.43      0.50 o 
   3  -1   3     1657.36     1672.28      7.75 o 
   4  -1   3       21.64       30.08      0.95 o 
   5  -1   3      954.32      955.81      5.72 o 
   6  -1   3       99.99      100.25      2.69 o 
   7  -1   3       19.72       20.06      2.24 o 
   8  -1   3        2.27        1.10      2.53 o 
   9  -1   3       16.88       20.28      3.28 o 
  10  -1   3       74.32       76.15      5.09 o 
 -11   0   3       16.57       13.21      4.20 o 
 -10   0   3       53.03       49.41      3.31 o 
  -9   0   3        6.63        5.07      2.70 o 
  -8   0   3       24.00       22.64      1.71 o 
  -7   0   3      192.74      199.71      3.30 o 
  -6   0   3      271.86      273.62      3.34 o 
  -5   0   3      253.91      254.41      2.53 o 
  -4   0   3       96.27      102.04      1.27 o 
  -3   0   3      284.25      302.83      1.92 o 
  -2   0   3       23.40       47.56      1.09 o 
  -1   0   3     1512.52     1632.80      6.46 o 
   0   0   3      608.48      632.58      3.80 o 
   1   0   3      705.79      722.14      3.83 o 
   2   0   3      190.12      225.07      1.16 o 
   3   0   3     1631.69     1619.43     10.73 o 
   4   0   3      491.69      480.81      3.08 o 
   5   0   3       42.74       35.93      1.15 o 
   6   0   3        8.67        6.64      1.09 o 
   7   0   3        2.33        3.47      2.06 o 
   8   0   3        9.37       11.50      2.87 o 
   9   0   3        8.76        7.44      3.32 o 
 -11   1   3       11.22       12.61      3.76 o 
 -10   1   3       15.22       11.32      2.45 o 
  -9   1   3       69.32       69.55      3.19 o 
  -8   1   3       56.49       56.87      2.18 o 
  -7   1   3       18.19       15.77      1.36 o 
  -6   1   3      234.56      221.16      2.37 o 
  -5   1   3       35.50       37.04      1.18 o 
  -4   1   3        5.56       20.42      1.25 o 
  -3   1   3      253.85      270.96      2.26 o 
  -2   1   3        4.32       16.45      0.76 o 
  -1   1   3      690.58      722.91      2.15 o 
   0   1   3       19.14       15.78      0.48 o 
   1   1   3      453.25      433.59      2.25 o 
   2   1   3       56.56       51.55      0.59 o 
   3   1   3      212.32      230.98      1.85 o 
   4   1   3      513.65      523.86      3.32 o 
   5   1   3        0.26        0.94      0.86 o 
   6   1   3       35.27       33.82      1.74 o 
   7   1   3       12.67       15.07      1.84 o 
   8   1   3       10.21        7.55      2.62 o 
   9   1   3        0.37        3.40      3.71 o 
 -11   2   3       10.61       12.29      3.49 o 
 -10   2   3       30.92       32.62      3.01 o 
  -9   2   3       28.66       22.04      2.68 o 
  -8   2   3        9.01        7.95      1.47 o 
  -7   2   3        2.63        1.87      1.04 o 
  -6   2   3      143.93      121.14      1.78 o 
  -5   2   3       53.85       62.49      1.44 o 
  -4   2   3      929.81      935.80      4.61 o 
  -3   2   3      260.98      264.29      5.09 o 
  -2   2   3      416.55      448.27      1.89 o 
  -1   2   3       89.87       73.50      0.66 o 
   0   2   3      222.27      231.90      1.65 o 
   1   2   3     2050.36     2383.95     17.03 o 
   2   2   3      921.37      946.17      6.24 o 
   3   2   3      110.16      103.68      1.30 o 
   4   2   3        8.81        8.40      0.82 o 
   5   2   3      123.05      119.96      2.15 o 
   6   2   3       71.71       72.03      2.47 o 
   7   2   3        7.57        6.08      1.71 o 
   8   2   3       63.98       70.33      4.04 o 
 -11   3   3        7.19       11.36      3.40 o 
 -10   3   3       27.51       28.05      2.42 o 
  -9   3   3       46.38       41.99      3.52 o 
  -8   3   3       57.68       56.35      2.20 o 
  -7   3   3      217.92      234.23      5.62 o 
  -6   3   3      860.10      904.88     16.90 o 
  -5   3   3     1624.69     1687.47     12.30 o 
  -4   3   3      201.97      226.60      2.35 o 
  -3   3   3       12.27       10.29      0.63 o 
  -2   3   3        2.36        2.33      0.36 o 
  -1   3   3      349.49      433.35      2.61 o 
   0   3   3     1965.78     2033.09     10.08 o 
   1   3   3       52.15       59.92      1.79 o 
   2   3   3      110.76       93.79      1.28 o 
   3   3   3      776.80      789.26      5.31 o 
   4   3   3      134.29      124.20      1.96 o 
   5   3   3      100.93      109.78      2.67 o 
   6   3   3        8.72       12.32      1.66 o 
   7   3   3        9.37        6.20      2.90 o 
   8   3   3      100.29      111.41      5.49 o 
 -11   4   3        6.65        7.56      3.36 o 
 -10   4   3      136.48      137.87      3.82 o 
  -9   4   3       91.94       95.76      3.02 o 
  -8   4   3      204.70      212.17      3.80 o 
  -7   4   3      414.41      442.78      4.85 o 
  -6   4   3      133.52      144.37      2.53 o 
  -5   4   3      447.40      437.73      3.58 o 
  -4   4   3        2.93        1.66      0.59 o 
  -3   4   3      208.81      206.39      2.10 o 
  -2   4   3      907.61      914.35      3.39 o 
  -1   4   3     1526.61     1663.48      7.89 o 
   0   4   3       43.17       51.23      0.69 o 
   1   4   3     1061.17     1102.55      8.06 o 
   2   4   3       64.78       48.95      1.00 o 
   3   4   3      433.12      453.93      4.15 o 
   4   4   3       22.17       25.36      1.50 o 
   5   4   3      208.14      195.71      3.78 o 
   6   4   3      324.26      323.83      7.62 o 
   7   4   3        0.67        4.05      2.96 o 
   8   4   3       72.28       67.74      4.94 o 
 -11   5   3        8.31        7.94      3.31 o 
 -10   5   3        0.09       -2.37      2.37 o 
  -9   5   3       40.70       39.47      2.29 o 
  -8   5   3      170.39      174.29      3.52 o 
  -7   5   3       11.50        9.47      1.35 o 
  -6   5   3       84.78       76.83      1.96 o 
  -5   5   3       82.65       86.31      2.04 o 
  -4   5   3     1097.11     1088.78      8.17 o 
  -3   5   3      711.60      753.45      3.49 o 
  -2   5   3       83.57       83.28      1.19 o 
  -1   5   3     2898.81     2915.69     33.22 o 
   0   5   3        0.95        0.17      0.46 o 
   1   5   3      797.29      799.88      3.75 o 
   2   5   3        0.79        1.24      0.83 o 
   3   5   3      494.63      477.92      6.81 o 
   4   5   3      681.64      690.84      9.47 o 
   5   5   3       26.73       28.45      3.09 o 
   6   5   3      107.98      106.92      5.10 o 
   7   5   3       34.43       32.76      3.90 o 
 -11   6   3        0.01       -2.12      3.36 o 
 -10   6   3        1.05       -2.37      2.37 o 
  -9   6   3       38.30       39.60      2.40 o 
  -8   6   3        5.53        4.31      1.47 o 
  -7   6   3       41.78       42.84      1.86 o 
  -6   6   3      738.03      743.49      5.23 o 
  -5   6   3      218.18      221.51      2.82 o 
  -4   6   3      699.86      667.18      7.24 o 
  -3   6   3     1480.46     1458.22     10.55 o 
  -2   6   3       52.30       45.69      1.03 o 
  -1   6   3     1152.83     1157.76      5.14 o 
   0   6   3      185.73      180.06      2.13 o 
   1   6   3      882.78      870.95      7.10 o 
   2   6   3        2.04        2.11      1.47 o 
   3   6   3       24.01       22.54      2.40 o 
   4   6   3       30.69       28.75      2.97 o 
   5   6   3       48.86       48.49      3.72 o 
   6   6   3       59.41       63.31      4.34 o 
   7   6   3        4.04        2.86      3.72 o 
 -11   7   3       39.61       40.20      4.49 o 
 -10   7   3      124.00      131.32      3.87 o 
  -9   7   3        7.40        8.31      1.84 o 
  -8   7   3      159.95      164.45      3.48 o 
  -7   7   3        8.84        6.33      1.29 o 
  -6   7   3       49.18       46.65      1.57 o 
  -5   7   3      654.87      643.02      3.97 o 
  -4   7   3      239.34      243.79      2.42 o 
  -3   7   3      593.57      581.69      3.57 o 
  -2   7   3      214.79      205.41      2.68 o 
  -1   7   3      430.85      426.64      3.44 o 
   0   7   3       81.05       74.16      2.02 o 
   1   7   3       86.45       88.63      3.31 o 
   2   7   3      118.75      114.47      4.04 o 
   3   7   3       22.50       23.43      2.77 o 
   4   7   3       53.15       48.18      3.63 o 
   5   7   3       21.43       21.01      3.35 o 
   6   7   3       31.49       29.99      4.09 o 
 -11   8   3        1.54       -0.57      3.61 o 
 -10   8   3       64.08       70.21      3.15 o 
  -9   8   3        1.52        1.54      1.80 o 
  -8   8   3        0.36       -0.68      2.31 o 
  -7   8   3        6.72        5.77      1.60 o 
  -6   8   3      243.47      248.41      3.08 o 
  -5   8   3      246.64      245.80      3.11 o 
  -4   8   3        4.52        5.20      0.79 o 
  -3   8   3      495.99      491.20      5.53 o 
  -2   8   3       24.56       23.98      1.13 o 
  -1   8   3       86.09       81.83      2.14 o 
   0   8   3       30.88       25.81      1.53 o 
   1   8   3       60.09       56.32      3.08 o 
   2   8   3        0.05        1.09      2.03 o 
   3   8   3       53.33       60.50      3.76 o 
   4   8   3      131.96      139.54      5.56 o 
   5   8   3       27.21       26.53      3.67 o 
   6   8   3      129.41      133.73      6.27 o 
 -11   9   3       15.44       16.38      3.74 o 
 -10   9   3        0.15       -3.16      3.16 o 
  -9   9   3       22.19       22.47      2.26 o 
  -8   9   3      210.98      201.69      3.12 o 
  -7   9   3        7.38        7.40      1.13 o 
  -6   9   3        3.80        3.44      0.78 o 
  -5   9   3      188.87      182.86      2.47 o 
  -4   9   3      335.43      329.34      5.61 o 
  -3   9   3      152.63      154.80      2.23 o 
  -2   9   3        0.13        0.67      1.06 o 
  -1   9   3      551.22      540.24     11.92 o 
   0   9   3       36.26       38.71      2.77 o 
   1   9   3      185.94      196.27      5.47 o 
   2   9   3      238.65      249.12      6.49 o 
   3   9   3       12.71       10.91      2.89 o 
   4   9   3      113.32      112.50      5.38 o 
   5   9   3       44.88       39.06      4.32 o 
 -11  10   3       25.15       24.64      4.10 o 
 -10  10   3        0.24        0.27      3.25 o 
  -9  10   3        0.16       -0.98      2.17 o 
  -8  10   3        6.94        7.31      1.45 o 
  -7  10   3        8.48        9.76      1.29 o 
  -6  10   3      512.74      514.25      4.36 o 
  -5  10   3      316.92      319.79      3.39 o 
  -4  10   3       94.36       95.76      1.97 o 
  -3  10   3      272.42      276.62      4.06 o 
  -2  10   3       11.52       12.21      1.41 o 
  -1  10   3      227.63      233.58      5.59 o 
   0  10   3      559.72      566.36      8.82 o 
   1  10   3        2.07        2.22      2.49 o 
   2  10   3        0.03        0.60      2.53 o 
   3  10   3       11.61       10.49      3.18 o 
   4  10   3       33.55       24.24      3.79 o 
 -10  11   3      133.89      142.59      5.82 o 
  -9  11   3       18.63       15.94      3.14 o 
  -8  11   3      244.58      255.59      4.51 o 
  -7  11   3      116.94      116.86      3.09 o 
  -6  11   3        0.24        0.79      1.15 o 
  -5  11   3      142.30      141.35      2.51 o 
  -4  11   3        8.77        8.80      2.12 o 
  -3  11   3      116.17      127.62      3.06 o 
  -2  11   3      223.81      223.88      5.73 o 
  -1  11   3        4.66        3.90      2.30 o 
   0  11   3        0.23        1.27      2.40 o 
   1  11   3        4.61        1.91      2.61 o 
   2  11   3       18.57       21.01      3.38 o 
   3  11   3       30.69       26.34      3.94 o 
  -8  12   3        8.90       12.72      8.34 o 
  -7  12   3       28.01       27.07      2.17 o 
  -6  12   3       80.58       78.88      2.37 o 
  -5  12   3       93.41       94.78      2.52 o 
  -4  12   3       14.30       11.72      2.51 o 
  -3  12   3       72.56       73.11      3.72 o 
  -2  12   3       57.12       59.64      3.80 o 
  -1  12   3      182.47      191.92      5.95 o 
   0  12   3       40.69       42.74      3.77 o 
   1  12   3       19.56       15.71      3.38 o 
   2  12   3      103.53      122.99      5.71 o 
  -7  13   3       30.28       25.48      3.02 o 
  -6  13   3        8.12        9.55      2.21 o 
  -5  13   3        0.22        1.22      2.35 o 
  -4  13   3       41.30       42.48      3.44 o 
  -3  13   3       89.27       93.01      4.43 o 
  -2  13   3       61.83       53.70      4.06 o 
  -1  13   3      144.44      146.46      5.67 o 
   0  13   3       63.03       58.40      4.42 o 
   1  13   3       20.30       13.07      3.83 o 
  -6  14   3       12.53        9.28      3.20 o 
  -5  14   3       80.41       83.73      4.55 o 
  -4  14   3        0.20        0.14      2.89 o 
  -3  14   3       58.52       52.82      4.09 o 
  -2  14   3        8.47        3.99      3.08 o 
  -1  14   3        1.96        1.05      3.50 o 
   0  14   3      147.06      159.15      6.69 o 
  -5  15   3       98.97       86.64      4.80 o 
  -4  15   3       12.36        6.89      3.64 o 
  -3  15   3       10.34        8.92      3.72 o 
  -2  15   3      172.55      181.98      6.83 o 
   0 -16   4        1.65       -0.14      3.89 o 
   1 -16   4      127.09      144.70      6.32 o 
   2 -16   4       82.20       82.00      5.26 o 
   3 -16   4       19.39       22.87      3.48 o 
   4 -16   4       58.01       57.11      4.63 o 
   5 -16   4      182.55      202.87      7.02 o 
   6 -16   4      360.63      399.70      9.48 o 
  -1 -15   4      250.62      282.50      8.20 o 
   0 -15   4       89.42       94.39      5.23 o 
   1 -15   4       62.89       63.28      4.42 o 
   2 -15   4       42.48       42.80      3.90 o 
   3 -15   4       93.29       94.69      8.28 o 
   4 -15   4      583.74      611.11     22.46 o 
   5 -15   4       16.60       20.79      3.48 o 
   6 -15   4        8.65        9.10      3.16 o 
   7 -15   4       56.80       61.57      4.66 o 
  -3 -14   4      103.88      111.45      5.96 o 
  -2 -14   4       96.53       98.17      5.43 o 
  -1 -14   4       75.72       61.59      4.38 o 
   0 -14   4        0.23        1.55      2.51 o 
   1 -14   4        4.27        4.19      2.55 o 
   2 -14   4       83.11       81.70      3.51 o 
   3 -14   4       15.55       16.17      2.56 o 
   4 -14   4        2.10        1.61      2.21 o 
   5 -14   4       26.68       23.29      2.70 o 
   6 -14   4        1.25        0.21      2.69 o 
   7 -14   4       16.98       16.78      3.54 o 
   8 -14   4       14.82       13.03      3.70 o 
  -4 -13   4       10.39       10.09      3.99 o 
  -3 -13   4       21.09       24.22      3.71 o 
  -2 -13   4        0.68        0.47      2.94 o 
  -1 -13   4       25.14       20.83      3.29 o 
   0 -13   4        8.03        9.81      2.30 o 
   1 -13   4        2.28        3.15      2.18 o 
   2 -13   4        7.34        4.69      3.79 o 
   3 -13   4       18.26       20.09      2.25 o 
   4 -13   4        0.01        0.43      2.04 o 
   5 -13   4        6.99        8.73      2.15 o 
   6 -13   4       54.67       55.48      3.11 o 
   7 -13   4       10.95        8.89      3.23 o 
   8 -13   4       19.51       22.22      3.47 o 
  -5 -12   4       69.29       79.42      5.00 o 
  -4 -12   4        2.46        2.51      3.17 o 
  -3 -12   4       29.96       29.30      3.54 o 
  -2 -12   4       39.44       43.28      3.48 o 
  -1 -12   4      154.68      159.61      4.08 o 
   0 -12   4       31.63       26.80      2.56 o 
   1 -12   4        0.07       -0.41      4.17 o 
   2 -12   4       44.87       46.85      2.50 o 
   3 -12   4        0.12       -1.41      1.68 o 
   4 -12   4      208.26      206.39      4.52 o 
   5 -12   4       21.89       22.27      2.17 o 
   6 -12   4       27.08       25.58      2.16 o 
   7 -12   4       68.92       63.87      5.87 o 
   9 -12   4       89.84       88.71      5.29 o 
  -6 -11   4       65.34       67.64      4.89 o 
  -5 -11   4        4.76        6.64      3.12 o 
  -4 -11   4        9.48        6.15      3.19 o 
  -3 -11   4      509.43      533.92      9.29 o 
  -2 -11   4      277.87      265.33      4.94 o 
  -1 -11   4      176.42      174.05      4.40 o 
   0 -11   4      153.96      164.82      4.87 o 
   1 -11   4        0.87        0.85      1.43 o 
   2 -11   4      109.36      111.39      4.30 o 
   3 -11   4       23.57       17.75      1.81 o 
   4 -11   4      128.94      119.49      3.40 o 
   5 -11   4        3.32        0.95      1.46 o 
   6 -11   4        0.52       -1.65      1.65 o 
   7 -11   4      118.44      126.84      3.40 o 
   8 -11   4        0.00        2.73      2.12 o 
   9 -11   4       22.86       24.18      3.54 o 
  10 -11   4       32.81       23.94      4.28 o 
  -6 -10   4        4.62        5.90      3.32 o 
  -5 -10   4      519.40      536.67      9.70 o 
  -4 -10   4      155.36      154.84      5.25 o 
  -3 -10   4      190.05      188.14      4.13 o 
  -2 -10   4      417.84      432.68      7.53 o 
  -1 -10   4        9.04       10.40      1.55 o 
   0 -10   4      119.31      132.62      3.21 o 
   1 -10   4       42.93       25.62      1.78 o 
   2 -10   4       26.94       18.44      1.60 o 
   3 -10   4       11.69        9.39      1.61 o 
   4 -10   4        0.31        1.41      0.85 o 
   5 -10   4       54.09       52.20      1.97 o 
   6 -10   4       17.68       15.54      2.32 o 
   7 -10   4      119.48      111.26      3.04 o 
   8 -10   4      502.55      504.21      6.77 o 
   9 -10   4       28.61       22.03      3.39 o 
  10 -10   4        1.20       -0.14      3.85 o 
  -7  -9   4      207.76      204.90      6.87 o 
  -6  -9   4      104.47      101.61      4.81 o 
  -5  -9   4      183.12      194.55      5.85 o 
  -4  -9   4      109.32      111.59      4.31 o 
  -3  -9   4        0.64       -1.52      1.52 o 
  -2  -9   4      226.73      237.67      8.26 o 
  -1  -9   4        0.12        1.77      1.90 o 
   0  -9   4      285.81      251.22      3.98 o 
   1  -9   4       94.88       73.55      2.32 o 
   2  -9   4      280.15      257.57      6.88 o 
   3  -9   4        8.40        8.85      1.33 o 
   4  -9   4        7.95        7.67      1.14 o 
   5  -9   4      298.43      288.31      6.04 o 
   6  -9   4      737.42      720.68     10.23 o 
   7  -9   4      379.44      379.43      7.93 o 
   8  -9   4       19.26       18.29      2.07 o 
   9  -9   4      111.22      100.40      4.12 o 
  10  -9   4        0.28        0.66      3.76 o 
  -8  -8   4       42.45       39.26      4.34 o 
  -7  -8   4       29.22       27.35      3.56 o 
  -6  -8   4      169.89      175.96      5.53 o 
  -5  -8   4        2.16        1.97      2.04 o 
  -4  -8   4       78.82       76.60      2.73 o 
  -3  -8   4        3.05        3.89      1.32 o 
  -2  -8   4      193.39      192.09      3.53 o 
  -1  -8   4      696.52      595.39      5.74 o 
   0  -8   4      209.45      187.61      3.66 o 
   1  -8   4      288.95      273.42      3.82 o 
   2  -8   4      450.52      443.02      3.26 o 
   3  -8   4        5.09        3.96      0.82 o 
   4  -8   4      836.73      799.00      5.69 o 
   5  -8   4      268.47      261.54      3.86 o 
   6  -8   4        5.69        6.15      1.34 o 
   7  -8   4      202.11      203.15      3.81 o 
   8  -8   4        0.70        3.65      1.78 o 
   9  -8   4       96.88       98.08      4.00 o 
  10  -8   4       59.03       56.23      4.71 o 
  -8  -7   4      103.93      107.08      5.31 o 
  -7  -7   4        7.55        6.04      2.30 o 
  -6  -7   4       65.92       67.82      3.82 o 
  -5  -7   4       23.45       24.30      4.41 o 
  -4  -7   4        0.28        1.39      1.35 o 
  -3  -7   4      127.31       99.01      2.54 o 
  -2  -7   4      173.52      175.99      3.14 o 
  -1  -7   4       22.33       28.99      1.51 o 
   0  -7   4      745.98      772.27      7.94 o 
   1  -7   4       17.01       22.55      0.80 o 
   2  -7   4      204.97      206.67     10.46 o 
   3  -7   4      491.29      479.97     11.29 o 
   4  -7   4        1.63        0.41      0.87 o 
   5  -7   4      180.98      177.12      2.97 o 
   6  -7   4        2.78        2.08      1.14 o 
   7  -7   4      179.11      181.81      4.25 o 
   8  -7   4       68.95       64.09      2.61 o 
   9  -7   4       50.54       60.15      3.47 o 
  10  -7   4      128.19      128.67      6.06 o 
  -8  -6   4        5.79        4.81      2.92 o 
  -7  -6   4      185.39      191.18      4.38 o 
  -6  -6   4       96.70       95.22      3.11 o 
  -5  -6   4       57.75       49.93      2.26 o 
  -4  -6   4       25.22       20.97      2.52 o 
  -3  -6   4      170.26      173.61      3.07 o 
  -2  -6   4      746.18      778.00      8.13 o 
  -1  -6   4       33.38       33.60      3.42 o 
   0  -6   4      338.15      369.71      6.91 o 
   1  -6   4       85.61       75.09      2.37 o 
   2  -6   4       12.32        7.78      0.73 o 
   3  -6   4     1385.42     1404.04     16.17 o 
   4  -6   4       17.63       13.77      1.05 o 
   5  -6   4      336.29      328.56      4.26 o 
   6  -6   4        3.20        2.52      1.13 o 
   7  -6   4       82.84       76.79      3.47 o 
   8  -6   4      336.36      347.91      6.59 o 
   9  -6   4        0.44        0.75      2.53 o 
  10  -6   4       51.27       46.02      4.54 o 
  -8  -5   4       50.03       47.18      2.63 o 
  -7  -5   4      122.74      117.15      3.47 o 
  -6  -5   4        0.05        0.55      1.49 o 
  -5  -5   4      819.18      838.20      5.07 o 
  -4  -5   4      241.46      248.30      2.55 o 
  -3  -5   4        8.55        9.87      1.08 o 
  -2  -5   4      480.04      506.16      4.33 o 
  -1  -5   4      159.76      161.78      4.79 o 
   0  -5   4      700.97      790.46      7.18 o 
   1  -5   4     1367.60     1390.50     21.71 o 
   2  -5   4        0.87        2.56      0.59 o 
   3  -5   4      523.50      496.33      3.82 o 
   4  -5   4       13.33       15.96      1.10 o 
   5  -5   4      227.95      213.91      3.06 o 
   6  -5   4       55.18       54.92      1.92 o 
   7  -5   4        3.69        4.44      1.37 o 
   8  -5   4      213.86      223.15      4.98 o 
   9  -5   4        8.32       11.54      2.79 o 
  10  -5   4        1.72        1.50      3.69 o 
  -8  -4   4       12.88       15.26      2.22 o 
  -7  -4   4      427.94      428.34      4.02 o 
  -6  -4   4      826.61      831.77      5.49 o 
  -5  -4   4       35.76       36.79      1.27 o 
  -4  -4   4      285.72      295.11      2.86 o 
  -3  -4   4       58.90       66.01      2.16 o 
  -2  -4   4      144.69      152.30      2.21 o 
  -1  -4   4      284.06      273.19      7.90 o 
   0  -4   4      565.11      593.46      9.48 o 
   1  -4   4      280.68      296.50      4.17 o 
   2  -4   4      370.35      365.49      2.90 o 
   3  -4   4       45.51       58.77      1.40 o 
   4  -4   4      330.29      329.45      3.34 o 
   5  -4   4        6.05        3.68      0.85 o 
   6  -4   4      125.62      122.70      2.56 o 
   7  -4   4        0.47        0.32      2.05 o 
   8  -4   4       10.95        7.25      2.11 o 
   9  -4   4      150.08      150.18      6.20 o 
  10  -4   4      136.87      138.15      6.18 o 
  -9  -3   4      211.78      213.21      4.80 o 
  -8  -3   4      391.83      392.64      6.34 o 
  -7  -3   4       75.69       73.58      1.60 o 
  -6  -3   4      227.18      231.05      2.90 o 
  -5  -3   4       49.69       52.73      1.58 o 
  -4  -3   4        8.88        7.11      0.89 o 
  -3  -3   4     1896.69     2026.72     16.70 o 
  -2  -3   4       80.15       83.65      1.49 o 
  -1  -3   4       36.81       53.35      0.87 o 
   0  -3   4      446.48      432.54      3.02 o 
   1  -3   4      648.87      795.41      3.52 o 
   2  -3   4      751.08      775.33      5.17 o 
   3  -3   4      502.99      530.45      5.64 o 
   4  -3   4      131.32      118.11      2.64 o 
   5  -3   4       17.09       15.65      1.11 o 
   6  -3   4       39.44       43.58      1.73 o 
   7  -3   4      270.89      272.58      4.80 o 
   8  -3   4      674.14      669.80     11.93 o 
   9  -3   4        6.99        7.44      2.92 o 
  10  -3   4       52.39       58.46      4.63 o 
  -9  -2   4       62.49       63.10      3.06 o 
  -8  -2   4        0.55        0.91      1.20 o 
  -7  -2   4       49.48       48.43      1.32 o 
  -6  -2   4        5.08        5.53      0.75 o 
  -5  -2   4      663.75      708.28      7.60 o 
  -4  -2   4      613.28      643.45      7.62 o 
  -3  -2   4      745.46      764.94      4.20 o 
  -2  -2   4      195.55      170.98      2.14 o 
  -1  -2   4      382.18      456.64      3.60 o 
   0  -2   4     1569.63     1656.61     15.07 o 
   1  -2   4      565.08      543.52      3.05 o 
   2  -2   4      106.93      135.52      1.53 o 
   3  -2   4      759.43      774.78      4.26 o 
   4  -2   4        7.78        9.93      0.84 o 
   5  -2   4      699.07      696.33      5.03 o 
   6  -2   4      553.27      561.20      7.85 o 
   7  -2   4       73.41       67.89      2.98 o 
   8  -2   4        0.02        0.10      2.31 o 
   9  -2   4        8.07        8.18      3.12 o 
  10  -2   4       49.54       51.17      4.61 o 
 -10  -1   4       36.17       33.46      3.73 o 
  -9  -1   4       13.82       13.23      1.86 o 
  -8  -1   4        1.54        0.46      1.69 o 
  -7  -1   4       48.48       49.59      1.25 o 
  -6  -1   4     1451.84     1479.64      5.32 o 
  -5  -1   4        1.54        1.21      0.58 o 
  -4  -1   4        8.53        6.98      0.75 o 
  -3  -1   4      399.88      399.96      2.29 o 
  -2  -1   4       24.16       18.15      0.46 o 
  -1  -1   4     2151.84     2093.83     11.27 o 
   0  -1   4        0.18        0.80      0.52 o 
   1  -1   4      298.64      295.27      1.81 o 
   2  -1   4      457.98      507.02      2.61 o 
   3  -1   4     1153.75     1124.81      5.92 o 
   4  -1   4      258.42      247.36      2.30 o 
   5  -1   4       49.19       52.82      1.93 o 
   6  -1   4      171.83      171.65      3.43 o 
   7  -1   4        2.36        2.31      2.02 o 
   8  -1   4       42.57       42.11      3.50 o 
   9  -1   4        0.92        5.21      3.27 o 
 -11   0   4      138.30      139.02      6.12 o 
 -10   0   4        2.76        3.42      2.38 o 
  -9   0   4        5.37        6.78      1.83 o 
  -8   0   4      323.26      329.03      4.89 o 
  -7   0   4       14.16       15.31      1.03 o 
  -6   0   4      307.63      302.40      3.42 o 
  -5   0   4      367.69      376.94      3.48 o 
  -4   0   4       26.78       22.54      1.02 o 
  -3   0   4      542.07      506.66      3.89 o 
  -2   0   4       27.17       37.03      1.06 o 
  -1   0   4      424.12      418.50      2.57 o 
   0   0   4     3798.85     4252.86     21.63 o 
   1   0   4      507.32      531.78      1.99 o 
   2   0   4      420.95      468.94      1.72 o 
   3   0   4      189.78      204.02      1.53 o 
   4   0   4       37.50       33.29      1.00 o 
   5   0   4        0.57        0.03      0.89 o 
   6   0   4        1.04        1.03      1.34 o 
   7   0   4        9.39        9.53      2.33 o 
   8   0   4       47.14       45.00      3.74 o 
   9   0   4       13.74       11.70      3.71 o 
 -11   1   4       13.28       19.23      3.62 o 
 -10   1   4       71.82       78.65      3.08 o 
  -9   1   4      140.81      146.60      3.50 o 
  -8   1   4       73.32       73.74      2.40 o 
  -7   1   4      217.47      216.45      2.61 o 
  -6   1   4      264.17      270.90      3.17 o 
  -5   1   4      115.59      104.26      1.89 o 
  -4   1   4     1009.82     1053.35      7.79 o 
  -3   1   4        8.97       13.24      0.72 o 
  -2   1   4      125.40      145.84      1.57 o 
  -1   1   4        5.30        8.41      0.35 o 
   0   1   4     1534.26     1678.92     11.12 o 
   1   1   4       70.17       81.31      1.13 o 
   2   1   4      292.61      308.83      4.87 o 
   3   1   4      197.42      190.35      1.67 o 
   4   1   4        0.51        0.57      0.72 o 
   5   1   4        6.17        5.43      1.30 o 
   6   1   4      281.93      276.73      4.41 o 
   7   1   4        9.18        8.83      1.76 o 
   8   1   4      228.05      234.95      6.71 o 
   9   1   4        6.40       12.90      4.30 o 
 -11   2   4       39.20       39.88      4.00 o 
 -10   2   4      178.71      180.64      4.25 o 
  -9   2   4       12.28        9.78      1.77 o 
  -8   2   4       20.38       21.12      1.66 o 
  -7   2   4        1.03       -0.30      0.91 o 
  -6   2   4      415.08      423.14      3.86 o 
  -5   2   4       85.64       75.78      2.18 o 
  -4   2   4     3224.96     3509.66     17.25 o 
  -3   2   4      671.70      745.76      2.64 o 
  -2   2   4       28.42       33.00      0.60 o 
  -1   2   4     1503.73     1614.48      9.19 o 
   0   2   4      920.38     1025.36      3.71 o 
   1   2   4       54.21       66.50      1.12 o 
   2   2   4      341.59      343.03      2.96 o 
   3   2   4      195.47      205.50      3.02 o 
   4   2   4      600.81      578.25      7.00 o 
   5   2   4      275.24      272.51      7.24 o 
   6   2   4      402.39      386.20     11.87 o 
   7   2   4        5.55        5.92      1.87 o 
 -11   3   4       70.03       66.13      4.78 o 
 -10   3   4        2.79       -2.48      2.48 o 
  -9   3   4        0.01       -0.51      1.62 o 
  -8   3   4        4.18        4.92      1.36 o 
  -7   3   4       57.38       61.51      1.94 o 
  -6   3   4     4594.96     4832.38     13.42 o 
  -5   3   4        0.00        0.70      0.75 o 
  -4   3   4       72.68       63.58      1.39 o 
  -3   3   4     1957.07     2070.30     12.30 o 
  -2   3   4       48.71       48.02      0.79 o 
  -1   3   4       51.90       37.63      1.14 o 
   0   3   4      190.57      195.13      1.79 o 
   1   3   4      118.76      115.11      1.53 o 
   2   3   4      360.65      361.22      2.83 o 
   3   3   4      417.66      393.22      7.27 o 
   4   3   4      614.38      593.47      5.51 o 
   5   3   4       19.94       20.78      1.66 o 
   6   3   4       44.21       45.79      2.34 o 
   7   3   4      106.64      103.15      5.02 o 
 -11   4   4       74.61       72.77      4.73 o 
 -10   4   4       79.14       79.92      3.02 o 
  -9   4   4       51.33       47.38      2.40 o 
  -8   4   4     1337.53     1373.79      9.23 o 
  -7   4   4        3.85        3.71      0.95 o 
  -6   4   4      126.21      117.20      2.17 o 
  -5   4   4      376.78      377.54      3.49 o 
  -4   4   4      226.69      218.52      2.02 o 
  -3   4   4       55.70       47.22      0.91 o 
  -2   4   4      147.52      157.30      1.47 o 
  -1   4   4      936.62      882.74      3.59 o 
   0   4   4        6.13        5.81      0.38 o 
   1   4   4      177.02      159.65      1.91 o 
   2   4   4       34.01       20.94      0.94 o 
   3   4   4      156.49      135.60      2.61 o 
   4   4   4      196.36      213.22      3.56 o 
   5   4   4      124.76      122.77      3.67 o 
   6   4   4        1.45        2.54      2.68 o 
   7   4   4      209.36      222.05      7.11 o 
   8   4   4      100.94      108.52      5.96 o 
 -11   5   4        0.08        2.16      3.25 o 
 -10   5   4      465.21      507.17      6.79 o 
  -9   5   4       22.62       19.74      2.05 o 
  -8   5   4        0.17       -1.41      1.41 o 
  -7   5   4      122.96      122.02      2.80 o 
  -6   5   4      250.87      249.39      3.12 o 
  -5   5   4      180.48      169.25      3.10 o 
  -4   5   4      446.64      433.64      5.62 o 
  -3   5   4      368.00      336.17      3.64 o 
  -2   5   4       11.14       11.09      0.62 o 
  -1   5   4       26.33       24.35      0.86 o 
   0   5   4        2.99        1.25      0.43 o 
   1   5   4      849.60      734.82      4.14 o 
   2   5   4       55.98       70.86      2.30 o 
   3   5   4       27.83       29.49      1.50 o 
   4   5   4        9.10        7.06      2.39 o 
   5   5   4      396.38      406.27      8.27 o 
   6   5   4       60.11       60.03      4.28 o 
   7   5   4      180.29      200.35      7.21 o 
 -11   6   4        0.00       -1.71      3.36 o 
 -10   6   4       84.61       96.37      3.37 o 
  -9   6   4       33.73       38.68      2.86 o 
  -8   6   4       54.71       56.27      2.57 o 
  -7   6   4       26.28       26.68      1.32 o 
  -6   6   4      137.83      134.09      2.42 o 
  -5   6   4      118.43      108.09      1.66 o 
  -4   6   4       68.46       62.89      1.40 o 
  -3   6   4       15.68       13.57      0.74 o 
  -2   6   4       18.89       17.72      0.75 o 
  -1   6   4     1865.48     1730.83     11.83 o 
   0   6   4      521.36      526.80      3.47 o 
   1   6   4      158.11      141.14      1.98 o 
   2   6   4       10.36        9.27      1.86 o 
   3   6   4      405.36      402.03      7.39 o 
   4   6   4       43.84       43.51      3.42 o 
   5   6   4        7.71        7.61      2.90 o 
   6   6   4        2.86        1.30      3.21 o 
 -11   7   4       86.22       89.35      5.52 o 
 -10   7   4       55.30       63.87      2.93 o 
  -9   7   4        4.76        5.55      1.81 o 
  -8   7   4        8.82        6.48      1.58 o 
  -7   7   4       41.60       40.32      1.65 o 
  -6   7   4       59.79       63.90      2.40 o 
  -5   7   4      186.18      182.66      2.22 o 
  -4   7   4        0.40        0.70      0.64 o 
  -3   7   4      384.45      373.09      2.93 o 
  -2   7   4      808.02      781.87      6.43 o 
  -1   7   4        0.55        1.45      0.93 o 
   0   7   4       66.36       64.69      3.46 o 
   1   7   4      362.08      356.08      6.36 o 
   2   7   4       83.31       80.62      3.70 o 
   3   7   4       19.48       18.53      2.57 o 
   4   7   4      127.83      117.04      5.10 o 
   5   7   4       58.68       59.45      4.50 o 
   6   7   4      109.87      110.16      5.91 o 
 -11   8   4        3.37        7.26      3.60 o 
 -10   8   4       10.36       12.14      2.78 o 
  -9   8   4        4.29        3.69      1.93 o 
  -8   8   4      173.72      174.37      5.90 o 
  -7   8   4        0.85        1.17      0.79 o 
  -6   8   4        0.76        1.67      0.81 o 
  -5   8   4       18.14       18.85      1.03 o 
  -4   8   4      859.18      854.08     10.01 o 
  -3   8   4       40.85       39.94      1.64 o 
  -2   8   4      537.06      519.72      6.88 o 
  -1   8   4      468.69      468.39      4.99 o 
   0   8   4      184.41      175.10      3.28 o 
   1   8   4      147.81      137.75      4.46 o 
   2   8   4      130.24      129.41      4.73 o 
   3   8   4        7.45        4.18      2.57 o 
   4   8   4       68.19       69.82      4.59 o 
   5   8   4        4.23        4.78      3.35 o 
 -11   9   4       23.63       19.20      3.81 o 
 -10   9   4      376.19      389.16      9.01 o 
  -9   9   4        0.82        2.90      2.21 o 
  -8   9   4       14.61       12.10      1.85 o 
  -7   9   4       46.69       48.81      1.39 o 
  -6   9   4      107.46      103.41      2.02 o 
  -5   9   4      229.64      225.72      2.75 o 
  -4   9   4      265.87      262.39      2.88 o 
  -3   9   4        1.99        2.07      0.96 o 
  -2   9   4       49.08       45.97      1.89 o 
  -1   9   4      145.69      144.43      3.12 o 
   0   9   4      202.91      196.43      5.22 o 
   1   9   4       32.15       31.36      3.11 o 
   2   9   4       14.77       13.38      2.71 o 
   3   9   4        0.48       -0.51      2.47 o 
   4   9   4        8.43        6.05      3.10 o 
 -11  10   4       33.51       31.84      4.20 o 
 -10  10   4       11.05       18.76      3.27 o 
  -9  10   4       21.19       22.47      2.45 o 
  -8  10   4        0.72       -0.64      1.82 o 
  -7  10   4       80.31       81.96      2.83 o 
  -6  10   4      221.66      223.37      2.56 o 
  -5  10   4       46.53       42.82      1.54 o 
  -4  10   4      136.58      132.18      2.52 o 
  -3  10   4       47.78       43.96      1.95 o 
  -2  10   4       29.78       30.21      1.74 o 
  -1  10   4       36.20       33.13      2.84 o 
   0  10   4      286.83      281.53      6.64 o 
   1  10   4       12.85       13.32      2.94 o 
   2  10   4        3.05        5.03      2.60 o 
   3  10   4       74.47       81.98      4.88 o 
   4  10   4       49.34       52.78      4.92 o 
 -10  11   4       12.47       15.91      3.64 o 
  -9  11   4       26.01       22.65      3.29 o 
  -8  11   4        6.82        5.48      2.18 o 
  -7  11   4       83.71       77.17      2.56 o 
  -6  11   4       61.64       53.37      1.98 o 
  -5  11   4        2.23        2.60      1.18 o 
  -4  11   4        0.42        0.16      1.31 o 
  -3  11   4        7.54        7.22      1.51 o 
  -2  11   4      255.50      257.52      6.27 o 
  -1  11   4        0.04        1.33      2.32 o 
   0  11   4        9.49        5.61      2.46 o 
   1  11   4       52.76       51.49      4.10 o 
   2  11   4       12.69       14.68      3.27 o 
   3  11   4      245.28      282.84      8.17 o 
  -7  12   4       59.54       53.45      5.08 o 
  -6  12   4        0.23       -1.15      1.49 o 
  -5  12   4        7.30        7.08      1.60 o 
  -4  12   4       90.96       89.52      2.92 o 
  -3  12   4       14.90       15.92      2.53 o 
  -2  12   4       75.22       74.24      4.15 o 
  -1  12   4       81.68       87.39      4.56 o 
   0  12   4        3.83        0.98      2.98 o 
   1  12   4       58.79       55.70      4.67 o 
   2  12   4        1.72        3.09      3.86 o 
  -5  13   4       24.77       25.05      2.95 o 
  -4  13   4       38.25       38.72      3.37 o 
  -3  13   4       30.12       35.81      3.51 o 
  -2  13   4       18.54       14.35      2.98 o 
  -1  13   4        1.50       -2.93      3.09 o 
   0  13   4       22.10       19.16      3.62 o 
  -5  14   4       50.70       51.94      3.71 o 
  -4  14   4       26.00       25.66      3.24 o 
  -3  14   4       16.41       16.02      3.39 o 
  -2  14   4       18.59       18.44      3.50 o 
  -1  14   4        9.07       11.27      3.90 o 
  -4  15   4       47.28       46.47      4.28 o 
   0 -16   5      116.67      117.88      6.05 o 
   1 -16   5       11.51        9.31      3.51 o 
   2 -16   5       99.86      100.02      5.43 o 
   3 -16   5       56.75       56.08      4.65 o 
   4 -16   5        1.90        1.73      3.33 o 
   5 -16   5        0.44        0.98      3.50 o 
   6 -16   5       37.15       37.39      4.19 o 
  -2 -15   5       77.83       82.13      5.49 o 
  -1 -15   5       18.69       18.27      3.69 o 
   0 -15   5       26.55       23.20      3.65 o 
   1 -15   5       17.37       14.64      3.36 o 
   2 -15   5       60.68       67.31      4.44 o 
   3 -15   5       19.25       17.76      4.48 o 
   4 -15   5       11.91       10.26      3.11 o 
   5 -15   5       61.86       66.21      4.45 o 
   6 -15   5        4.28        2.39      3.33 o 
   7 -15   5      121.21      129.65      6.03 o 
  -3 -14   5        7.63       10.19      3.79 o 
  -2 -14   5       48.88       54.92      4.57 o 
  -1 -14   5       32.48       35.97      3.78 o 
   0 -14   5        0.77        2.29      2.62 o 
   1 -14   5      225.36      237.32     11.55 o 
   2 -14   5       24.26       29.50      2.88 o 
   3 -14   5      185.77      192.59      4.92 o 
   4 -14   5        2.64        4.51      2.19 o 
   5 -14   5      144.18      146.86      4.60 o 
   6 -14   5       11.57       12.34      3.34 o 
   7 -14   5       31.49       34.85      4.14 o 
   8 -14   5      124.77      120.61      5.90 o 
  -4 -13   5       35.31       35.46      4.24 o 
  -3 -13   5       56.62       50.07      4.22 o 
  -2 -13   5      152.52      167.13      5.92 o 
  -1 -13   5       92.55       89.41      4.50 o 
   0 -13   5        1.13        0.34      2.07 o 
   1 -13   5       29.02       32.30      2.88 o 
   2 -13   5        0.06       -1.71      1.89 o 
   3 -13   5      262.68      270.97      5.44 o 
   4 -13   5      256.45      265.19      5.46 o 
   5 -13   5       16.31       17.30      2.40 o 
   6 -13   5      108.76      107.43      3.98 o 
   7 -13   5       45.80       45.07      4.11 o 
  -5 -12   5        9.69        7.39      3.81 o 
  -4 -12   5      272.24      301.62      7.86 o 
  -3 -12   5       50.58       46.68      3.98 o 
  -2 -12   5      404.73      419.10      8.36 o 
  -1 -12   5       17.28       14.71      2.19 o 
   0 -12   5        7.98       10.30      2.04 o 
   1 -12   5      295.52      316.76      5.38 o 
   2 -12   5      289.51      294.30      5.26 o 
   3 -12   5       52.01       48.69      2.56 o 
   4 -12   5      122.18      120.89      3.73 o 
   5 -12   5       11.57       11.73      2.10 o 
   6 -12   5        1.22       -1.73      4.31 o 
   7 -12   5       51.85       44.02      3.63 o 
   8 -12   5       13.44       17.25      3.10 o 
   9 -12   5        6.95       10.88      4.07 o 
  -6 -11   5       80.49       86.54      5.05 o 
  -5 -11   5       25.74       24.48      3.42 o 
  -4 -11   5      422.54      432.09      8.68 o 
  -3 -11   5        0.26       -0.79      2.26 o 
  -2 -11   5       70.35       67.91      3.99 o 
  -1 -11   5       16.77       16.51      1.88 o 
   0 -11   5      255.89      270.97      4.74 o 
   1 -11   5       18.12       16.93      1.79 o 
   2 -11   5        7.46        5.50      1.53 o 
   3 -11   5       79.05       77.07      2.82 o 
   4 -11   5        0.36        1.34      1.57 o 
   5 -11   5       88.88       87.88      5.41 o 
   6 -11   5       13.17       12.97      1.72 o 
   7 -11   5       14.49       11.40      1.92 o 
   8 -11   5        3.56        2.03      2.52 o 
   9 -11   5        0.86        0.12      3.54 o 
  -7 -10   5        2.26        4.72      4.53 o 
  -6 -10   5      225.73      224.32      6.77 o 
  -5 -10   5       49.50       42.74      3.73 o 
  -4 -10   5        1.62       -1.40      2.14 o 
  -3 -10   5       40.34       44.52      2.40 o 
  -2 -10   5      161.39      161.49      9.65 o 
  -1 -10   5       51.53       47.26      3.82 o 
   0 -10   5        0.30        0.52      1.42 o 
   1 -10   5       47.62       44.77      2.09 o 
   2 -10   5      270.40      243.73      4.87 o 
   3 -10   5        3.22        4.29      1.45 o 
   4 -10   5      198.76      197.12      3.57 o 
   5 -10   5      251.98      241.15      3.73 o 
   6 -10   5       11.73       10.50      1.56 o 
   7 -10   5       28.24       27.15      2.12 o 
   8 -10   5       96.23       83.57      3.19 o 
   9 -10   5      120.95      123.89      5.64 o 
  -7  -9   5       25.97       27.92      3.64 o 
  -6  -9   5        0.35        0.73      2.82 o 
  -5  -9   5      128.54      135.98      4.89 o 
  -4  -9   5       13.13       13.00      1.97 o 
  -3  -9   5       16.58       14.36      1.67 o 
  -2  -9   5        0.04        1.50      2.01 o 
  -1  -9   5      125.40      142.29      3.17 o 
   0  -9   5      434.10      388.70      8.61 o 
   1  -9   5      171.18      142.82      3.08 o 
   2  -9   5      203.37      187.19      3.54 o 
   3  -9   5     2026.26     1960.89      9.63 o 
   4  -9   5       17.47       17.19      1.34 o 
   5  -9   5       27.34       24.63      1.59 o 
   6  -9   5       40.60       39.32      2.00 o 
   7  -9   5      248.68      254.02      4.40 o 
   8  -9   5        0.68        2.06      2.07 o 
   9  -9   5       11.76       12.05      3.25 o 
  10  -9   5        3.09        1.35      4.06 o 
  -7  -8   5        1.85        2.76      2.98 o 
  -6  -8   5       19.22       16.32      2.92 o 
  -5  -8   5        4.46        4.16      1.75 o 
  -4  -8   5        1.82        1.45      1.55 o 
  -3  -8   5       38.95       26.06      2.47 o 
  -2  -8   5      679.77      644.02      6.91 o 
  -1  -8   5        2.74        0.84      1.02 o 
   0  -8   5       18.51       24.46      1.52 o 
   1  -8   5     3170.50     3094.95     17.06 o 
   2  -8   5      378.42      368.16      5.58 o 
   3  -8   5        1.72        0.66      1.80 o 
   4  -8   5      192.60      188.61      2.95 o 
   5  -8   5      209.66      202.89      4.65 o 
   6  -8   5        6.63        6.62      1.54 o 
   7  -8   5        4.01        4.61      1.58 o 
   8  -8   5        1.31        0.93      1.98 o 
   9  -8   5       91.02       86.16      4.82 o 
  10  -8   5       87.88       94.31      5.58 o 
  -8  -7   5       20.72       17.22      3.42 o 
  -7  -7   5       60.30       65.22      3.08 o 
  -6  -7   5        8.55        7.72      1.88 o 
  -5  -7   5       40.51       35.12      2.05 o 
  -4  -7   5      297.07      286.50      6.91 o 
  -3  -7   5        0.16       -0.09      1.32 o 
  -2  -7   5      930.12      943.18      9.00 o 
  -1  -7   5     1297.48     1284.72      7.84 o 
   0  -7   5     2406.60     2330.08      8.03 o 
   1  -7   5        3.86        3.00      0.62 o 
   2  -7   5      279.91      267.58      3.29 o 
   3  -7   5      815.84      791.66      9.32 o 
   4  -7   5       24.92       25.98      1.36 o 
   5  -7   5        1.15        1.73      1.13 o 
   6  -7   5       44.58       44.17      1.90 o 
   7  -7   5       47.68       42.69      2.12 o 
   8  -7   5      152.17      150.00      4.32 o 
   9  -7   5        2.67        6.97      3.93 o 
  10  -7   5       68.90       69.75      5.21 o 
  -8  -6   5       21.01       17.52      2.56 o 
  -7  -6   5        6.54        4.88      2.01 o 
  -6  -6   5      605.30      592.01      6.99 o 
  -5  -6   5       77.63       71.61      2.47 o 
  -4  -6   5      568.11      582.31     10.89 o 
  -3  -6   5      213.52      218.07      3.95 o 
  -2  -6   5     1661.61     1648.75      8.45 o 
  -1  -6   5      196.65      197.08      3.51 o 
   0  -6   5      769.86      775.24      4.09 o 
   1  -6   5      653.91      661.15      4.56 o 
   2  -6   5      420.78      410.74      3.97 o 
   3  -6   5        1.17        1.21      0.73 o 
   4  -6   5       41.10       40.34      1.50 o 
   5  -6   5        4.61        6.15      1.09 o 
   6  -6   5       12.37       13.99      1.35 o 
   7  -6   5       28.46       28.35      1.82 o 
   8  -6   5      142.45      135.65      4.77 o 
   9  -6   5      331.74      338.23      8.68 o 
  10  -6   5        0.85        2.19      3.90 o 
  -8  -5   5      314.16      303.68      8.21 o 
  -7  -5   5        0.16       -0.93      1.57 o 
  -6  -5   5      338.22      341.42      4.94 o 
  -5  -5   5        9.13       10.00      0.99 o 
  -4  -5   5      177.92      178.99      5.32 o 
  -3  -5   5      234.33      241.99      3.60 o 
  -2  -5   5        0.61        1.59      0.79 o 
  -1  -5   5      474.52      486.59      4.06 o 
   0  -5   5       30.50       41.74      0.95 o 
   1  -5   5       73.60       92.50      2.45 o 
   2  -5   5       21.75       22.31      1.17 o 
   3  -5   5     1370.49     1373.38     12.52 o 
   4  -5   5        0.01        1.89      0.84 o 
   5  -5   5       41.28       40.32      1.63 o 
   6  -5   5      344.71      349.39      4.32 o 
   7  -5   5      838.99      823.71     27.95 o 
   8  -5   5       14.46       14.87      3.66 o 
   9  -5   5       37.79       36.37      4.00 o 
  10  -5   5       42.36       46.79      4.62 o 
  -8  -4   5        0.84        3.50      1.78 o 
  -7  -4   5       32.06       33.84      1.34 o 
  -6  -4   5       75.55       71.57      1.87 o 
  -5  -4   5      311.12      313.77      6.34 o 
  -4  -4   5       48.98       52.96      1.71 o 
  -3  -4   5       68.14       70.98      1.71 o 
  -2  -4   5      108.83      136.94      2.10 o 
  -1  -4   5      633.67      740.83      5.53 o 
   0  -4   5       13.47       18.48      2.54 o 
   1  -4   5     2072.37     2261.70      8.23 o 
   2  -4   5      158.31      188.72      1.63 o 
   3  -4   5      864.63      834.27      8.79 o 
   4  -4   5      199.19      213.82      2.80 o 
   5  -4   5      899.96      880.72      6.76 o 
   6  -4   5       33.87       30.54      1.61 o 
   7  -4   5        0.25        0.48      1.73 o 
   8  -4   5       67.18       68.76      5.23 o 
   9  -4   5       49.79       47.97      4.28 o 
  10  -4   5       45.46       48.14      4.64 o 
  -9  -3   5      193.30      192.61      7.94 o 
  -8  -3   5       82.82       81.39      2.29 o 
  -7  -3   5      232.77      235.77      2.59 o 
  -6  -3   5       54.49       57.03      1.41 o 
  -5  -3   5       67.03       70.53      1.95 o 
  -4  -3   5       74.74       92.40      1.91 o 
  -3  -3   5        8.33       14.65      0.90 o 
  -2  -3   5      739.73      757.67     16.91 o 
  -1  -3   5      833.95      914.17      9.59 o 
   0  -3   5     2826.78     3072.80     13.97 o 
   1  -3   5      109.39       96.97      1.28 o 
   2  -3   5      294.44      316.08      2.72 o 
   3  -3   5      739.31      669.15      4.53 o 
   4  -3   5        8.22        9.27      0.89 o 
   5  -3   5        8.17        5.73      1.03 o 
   6  -3   5        1.00        0.51      1.37 o 
   7  -3   5       11.60       10.87      1.96 o 
   8  -3   5       68.80       66.66      4.22 o 
   9  -3   5       30.62       28.33      3.87 o 
 -10  -2   5      167.11      168.65      5.99 o 
  -9  -2   5       23.50       23.93      2.17 o 
  -8  -2   5        2.60        1.06      1.17 o 
  -7  -2   5      171.86      172.15      2.17 o 
  -6  -2   5      234.92      225.69      2.54 o 
  -5  -2   5       78.24       78.28      1.56 o 
  -4  -2   5      972.39      985.41      5.98 o 
  -3  -2   5      292.84      314.77      2.24 o 
  -2  -2   5     1486.82     1584.44     10.33 o 
  -1  -2   5       23.70       15.71      0.93 o 
   0  -2   5      257.01      265.15      2.43 o 
   1  -2   5       42.58       72.69      1.48 o 
   2  -2   5       42.65       47.34      0.79 o 
   3  -2   5      241.08      233.68      2.58 o 
   4  -2   5       19.71       16.74      1.00 o 
   5  -2   5      160.67      150.13      3.15 o 
   6  -2   5       37.58       32.04      2.57 o 
   7  -2   5        5.42        5.82      2.42 o 
   8  -2   5        0.00        0.63      2.63 o 
   9  -2   5       51.73       53.41      4.40 o 
 -11  -1   5       10.62        5.21      4.47 o 
 -10  -1   5        0.17        3.34      3.04 o 
  -9  -1   5       89.74       85.03      2.82 o 
  -8  -1   5       73.84       78.24      2.64 o 
  -7  -1   5       10.25        9.38      0.83 o 
  -6  -1   5     1173.48     1175.94      5.32 o 
  -5  -1   5       49.18       50.71      1.22 o 
  -4  -1   5      523.88      522.17      3.13 o 
  -3  -1   5       11.19        7.83      0.44 o 
  -2  -1   5       17.78       16.28      0.89 o 
  -1  -1   5       53.38       75.31      1.14 o 
   0  -1   5      693.35      746.92      3.21 o 
   1  -1   5      551.18      602.96      5.32 o 
   2  -1   5      106.36       99.87      1.00 o 
   3  -1   5       64.11       64.50      0.99 o 
   4  -1   5      462.11      442.62      5.65 o 
   5  -1   5      116.55      116.37      2.69 o 
   6  -1   5       84.29       82.83      3.82 o 
   7  -1   5       93.64       93.29      4.42 o 
   8  -1   5       17.23       16.24      3.11 o 
   9  -1   5       69.35       64.74      4.66 o 
 -11   0   5        3.63        2.22      3.79 o 
 -10   0   5       45.24       48.07      2.73 o 
  -9   0   5       58.53       59.53      2.57 o 
  -8   0   5      167.49      167.53      3.43 o 
  -7   0   5       69.12       62.44      1.87 o 
  -6   0   5      339.44      340.59      8.38 o 
  -5   0   5      433.32      429.84      3.85 o 
  -4   0   5      288.13      288.13      3.40 o 
  -3   0   5      133.17      150.96      2.30 o 
  -2   0   5       67.24       74.43      1.51 o 
  -1   0   5        0.10        0.93      0.42 o 
   0   0   5      751.91      770.38      4.09 o 
   1   0   5      101.15      105.78      0.93 o 
   2   0   5       83.96       69.22      0.80 o 
   3   0   5     1351.26     1338.83      7.06 o 
   4   0   5      114.89      109.77      1.87 o 
   5   0   5      186.37      176.60      5.01 o 
   6   0   5       23.33       20.39      2.56 o 
   7   0   5        1.11        1.67      2.28 o 
   8   0   5      203.10      219.05      6.75 o 
   9   0   5        3.51        4.68      4.21 o 
 -11   1   5        0.33        4.92      3.58 o 
 -10   1   5       79.96       78.75      6.06 o 
  -9   1   5        6.01        3.67      1.76 o 
  -8   1   5       25.46       21.75      1.65 o 
  -7   1   5      205.35      201.59      3.09 o 
  -6   1   5       47.85       45.22      1.54 o 
  -5   1   5      101.92       94.66      1.87 o 
  -4   1   5       12.20       10.20      0.80 o 
  -3   1   5     1249.06     1376.56      5.82 o 
  -2   1   5      209.55      224.93      2.48 o 
  -1   1   5      675.79      692.69      2.66 o 
   0   1   5       34.73       44.31      2.12 o 
   1   1   5      447.44      430.86      3.41 o 
   2   1   5      264.97      241.86      2.27 o 
   3   1   5      266.35      237.75      4.50 o 
   4   1   5        0.30        1.39      1.08 o 
   5   1   5       36.77       38.15      2.65 o 
   6   1   5       93.68      102.01      3.05 o 
   7   1   5       25.29       24.82      3.02 o 
   8   1   5        1.71        5.52      3.42 o 
 -11   2   5       61.29       68.17      4.83 o 
 -10   2   5        1.09        1.53      2.08 o 
  -9   2   5       10.16        9.11      1.75 o 
  -8   2   5        1.04        1.28      1.36 o 
  -7   2   5       26.28       24.03      1.85 o 
  -6   2   5        4.43        1.49      0.96 o 
  -5   2   5       58.48       64.57      2.04 o 
  -4   2   5       36.02       32.38      1.13 o 
  -3   2   5     1370.32     1443.87      8.32 o 
  -2   2   5     1245.42     1413.87      3.87 o 
  -1   2   5      539.76      519.73      4.96 o 
   0   2   5       39.90       33.18      0.85 o 
   1   2   5      140.70      142.04      2.17 o 
   2   2   5       53.85       70.36      1.35 o 
   3   2   5       86.79       95.05      1.67 o 
   4   2   5      128.18      130.33      2.80 o 
   5   2   5        6.83        6.07      1.41 o 
   6   2   5       20.69       18.95      1.99 o 
   7   2   5        8.75        7.32      2.06 o 
 -11   3   5       18.29       20.46      3.71 o 
 -10   3   5       22.01       22.35      2.37 o 
  -9   3   5       30.65       27.05      1.96 o 
  -8   3   5      102.38       94.04      2.73 o 
  -7   3   5        0.93        2.38      0.99 o 
  -6   3   5      527.80      513.95      4.42 o 
  -5   3   5      575.71      593.03      4.45 o 
  -4   3   5       74.45       91.37      1.27 o 
  -3   3   5      189.24      179.51      1.51 o 
  -2   3   5      376.46      388.37      3.37 o 
  -1   3   5     1379.59     1496.47      7.71 o 
   0   3   5      401.33      427.71      5.27 o 
   1   3   5      112.49      130.29      1.73 o 
   2   3   5       49.47       42.57      1.20 o 
   3   3   5        4.29        5.21      1.13 o 
   4   3   5       91.60       95.66      2.56 o 
   5   3   5        3.02        1.95      1.38 o 
   6   3   5       32.09       34.29      2.23 o 
   7   3   5        0.80       -0.44      3.16 o 
 -11   4   5        2.40        2.44      3.23 o 
 -10   4   5       10.61       14.29      4.02 o 
  -9   4   5       90.78       89.06      3.00 o 
  -8   4   5      220.09      218.58      3.90 o 
  -7   4   5      633.87      644.02      7.26 o 
  -6   4   5       81.45       84.99      1.96 o 
  -5   4   5      488.50      490.54      3.05 o 
  -4   4   5       19.34       20.08      0.85 o 
  -3   4   5      972.23     1050.61     10.80 o 
  -2   4   5     1533.15     1598.84      6.59 o 
  -1   4   5        0.07        0.46      0.33 o 
   0   4   5       87.96       76.14      1.39 o 
   1   4   5        0.42        1.27      0.63 o 
   2   4   5       76.13       66.77      1.50 o 
   3   4   5        8.41        3.44      1.11 o 
   4   4   5        7.56        3.63      1.31 o 
   5   4   5        2.22        0.03      2.26 o 
   6   4   5       29.13       23.78      3.53 o 
   7   4   5        0.12        1.19      3.25 o 
 -11   5   5        3.72        5.25      3.22 o 
 -10   5   5      261.03      271.60      5.16 o 
  -9   5   5      444.35      472.90      6.08 o 
  -8   5   5       87.65       86.42      2.66 o 
  -7   5   5      138.44      133.95      2.58 o 
  -6   5   5        0.43       -0.46      1.09 o 
  -5   5   5      455.25      471.27      3.67 o 
  -4   5   5      266.04      275.67      4.12 o 
  -3   5   5       90.10      100.96      1.40 o 
  -2   5   5        0.12        0.34      0.49 o 
  -1   5   5      718.20      737.35     10.40 o 
   0   5   5       78.40       73.04      1.47 o 
   1   5   5        6.55        4.05      0.75 o 
   2   5   5        0.48        0.23      0.76 o 
   3   5   5       16.08       13.46      2.23 o 
   4   5   5      193.10      191.01      5.65 o 
   5   5   5       68.88       63.21      4.28 o 
   6   5   5      224.35      228.39      7.25 o 
   7   5   5       55.44       46.73      4.68 o 
 -11   6   5      285.37      312.92      8.86 o 
 -10   6   5      122.46      120.69      3.70 o 
  -9   6   5       44.56       51.11      3.42 o 
  -8   6   5        0.03       -0.67      1.44 o 
  -7   6   5       29.47       29.93      1.51 o 
  -6   6   5      161.82      163.67      2.10 o 
  -5   6   5       29.70       34.89      1.25 o 
  -4   6   5       45.50       45.18      1.55 o 
  -3   6   5      756.34      771.00      4.25 o 
  -2   6   5       73.70       71.27      1.25 o 
  -1   6   5      676.96      671.54      5.22 o 
   0   6   5       36.61       39.28      1.22 o 
   1   6   5       85.08       73.36      1.61 o 
   2   6   5      439.75      422.44      7.18 o 
   3   6   5       29.41       26.85      2.72 o 
   4   6   5      580.13      609.39     10.19 o 
   5   6   5       40.73       32.72      3.78 o 
   6   6   5       23.31       21.33      3.84 o 
 -11   7   5       46.71       55.33      4.64 o 
 -10   7   5       21.63       20.37      2.53 o 
  -9   7   5       12.01       10.99      1.99 o 
  -8   7   5       86.28       88.02      2.75 o 
  -7   7   5      251.26      253.64      3.64 o 
  -6   7   5       59.43       58.02      1.46 o 
  -5   7   5      510.47      523.25      3.68 o 
  -4   7   5        6.57        4.75      0.74 o 
  -3   7   5      714.44      705.82      7.33 o 
  -2   7   5      445.08      432.30     14.19 o 
  -1   7   5      726.07      702.40      5.74 o 
   0   7   5      400.54      408.01      9.30 o 
   1   7   5       58.39       56.10      2.14 o 
   2   7   5      190.05      199.58      5.53 o 
   3   7   5       89.35       85.83      4.32 o 
   4   7   5        0.37       -0.02      2.58 o 
   5   7   5        0.34       12.59      3.29 o 
 -11   8   5        0.00        0.94      3.74 o 
 -10   8   5      249.27      267.93      7.74 o 
  -9   8   5       69.81       69.55      2.78 o 
  -8   8   5        0.62       -0.04      1.62 o 
  -7   8   5      443.85      448.49      4.94 o 
  -6   8   5        1.48        3.29      0.86 o 
  -5   8   5      492.00      485.74      4.32 o 
  -4   8   5       56.35       56.15      1.44 o 
  -3   8   5      843.10      846.21      5.29 o 
  -2   8   5       31.53       32.88      1.99 o 
  -1   8   5      119.95      119.39      4.37 o 
   0   8   5       57.85       55.57      2.14 o 
   1   8   5        3.40        1.83      2.08 o 
   2   8   5       84.19       77.72      4.09 o 
   3   8   5        0.66        0.91      2.48 o 
   4   8   5        2.64        0.84      3.02 o 
   5   8   5       67.02       68.83      5.10 o 
 -11   9   5       23.09       26.16      3.95 o 
 -10   9   5       36.56       45.61      4.17 o 
  -9   9   5      203.37      207.57      4.40 o 
  -8   9   5       15.66       14.70      2.06 o 
  -7   9   5       80.04       81.07      2.45 o 
  -6   9   5       14.91       14.70      1.24 o 
  -5   9   5      944.45      929.67     10.70 o 
  -4   9   5       89.15       83.18      2.00 o 
  -3   9   5       85.15       84.89      2.38 o 
  -2   9   5        3.15        2.74      1.28 o 
  -1   9   5        9.54        8.70      1.42 o 
   0   9   5       16.38       13.49      2.58 o 
   1   9   5       22.54       19.68      2.70 o 
   2   9   5       86.49       87.54      4.63 o 
   3   9   5        3.95        4.37      3.14 o 
   4   9   5       83.56       80.32      5.12 o 
 -11  10   5      111.35      111.86      5.98 o 
 -10  10   5      130.66      134.45      5.84 o 
  -9  10   5       49.48       53.56      3.20 o 
  -8  10   5       12.16       11.51      1.94 o 
  -7  10   5      301.74      299.01      3.64 o 
  -6  10   5       26.75       23.21      1.88 o 
  -5  10   5        5.55        5.01      1.17 o 
  -4  10   5       11.26       11.19      1.25 o 
  -3  10   5        1.26        0.02      1.23 o 
  -2  10   5       76.87       78.06      2.61 o 
  -1  10   5      246.52      256.64      4.48 o 
   0  10   5      169.43      173.04      5.47 o 
   1  10   5        0.28       -2.47      2.47 o 
   2  10   5      141.40      139.47      5.79 o 
   3  10   5        0.49       -0.85      3.37 o 
 -10  11   5        0.17        1.43      3.99 o 
  -9  11   5      150.65      143.57      5.70 o 
  -8  11   5      179.92      163.63      7.34 o 
  -7  11   5      254.80      255.21      4.95 o 
  -6  11   5        0.96       -1.19      3.18 o 
  -5  11   5       83.57       77.80      2.25 o 
  -4  11   5       66.54       65.01      2.38 o 
  -3  11   5       50.63       53.21      2.44 o 
  -2  11   5      297.53      302.70      4.92 o 
  -1  11   5        5.61        3.12      2.59 o 
   0  11   5      137.39      130.99      5.41 o 
   1  11   5       25.04       20.92      3.40 o 
   2  11   5      140.79      146.22      6.16 o 
  -7  12   5      124.24      125.87      3.82 o 
  -6  12   5        9.41        8.63      2.01 o 
  -5  12   5       46.56       48.90      2.33 o 
  -4  12   5      141.35      146.97      4.89 o 
  -3  12   5        6.87        3.33      1.63 o 
  -2  12   5       12.44        8.53      2.94 o 
  -1  12   5       13.46       12.89      2.92 o 
   0  12   5      140.53      136.10      5.76 o 
   1  12   5       67.09       66.61      4.98 o 
  -7  13   5       38.56       39.13      3.41 o 
  -6  13   5      154.82      159.68      5.60 o 
  -5  13   5       62.53       67.22      4.20 o 
  -4  13   5       17.45       18.00      3.03 o 
  -3  13   5        4.66        4.33      2.92 o 
  -2  13   5        0.01       -0.44      2.98 o 
  -1  13   5        4.87        0.99      3.62 o 
   0  13   5        1.64       -0.04      3.93 o 
  -3  14   5        1.21       -3.23      3.89 o 
  -2  14   5       46.05       32.75      4.28 o 
   0 -16   6       27.58       29.34      3.87 o 
   1 -16   6       43.72       53.72      4.65 o 
   2 -16   6       23.60       25.42      3.69 o 
   3 -16   6        0.85        0.24      3.36 o 
   4 -16   6        0.18       -3.38      3.38 o 
   5 -16   6       87.57       88.15      5.11 o 
   6 -16   6      113.09      116.78      5.76 o 
  -2 -15   6       28.99       28.23      4.31 o 
  -1 -15   6      107.43      108.01      5.39 o 
   0 -15   6        0.51       -3.08      3.08 o 
   1 -15   6        6.95        6.66      3.29 o 
   2 -15   6       27.21       32.47      3.55 o 
   3 -15   6      319.39      328.92      8.29 o 
   4 -15   6      453.60      478.00      9.74 o 
   5 -15   6       10.80        8.29      3.18 o 
   6 -15   6       42.48       47.06      4.27 o 
   7 -15   6      197.50      220.24      7.66 o 
  -3 -14   6      205.15      222.85      7.38 o 
  -2 -14   6       77.72       81.02      5.13 o 
  -1 -14   6       68.01       60.99      4.37 o 
   0 -14   6       94.24       97.59      3.72 o 
   1 -14   6      104.45      104.12      3.96 o 
   2 -14   6      646.81      672.08     12.14 o 
   3 -14   6       10.58       11.50      2.39 o 
   4 -14   6      106.85      111.00      6.53 o 
   5 -14   6      213.20      222.72     10.09 o 
   6 -14   6       14.87       15.86      3.32 o 
   7 -14   6      209.66      219.71      7.22 o 
   8 -14   6       20.98       19.86      4.09 o 
  -4 -13   6       50.40       52.06      4.48 o 
  -3 -13   6      129.57      121.01      5.46 o 
  -2 -13   6      196.21      200.79      6.40 o 
  -1 -13   6       30.18       33.92      2.74 o 
   0 -13   6      321.28      336.84      5.99 o 
   1 -13   6       13.81       12.11      2.31 o 
   2 -13   6       34.79       30.19      3.71 o 
   3 -13   6      179.90      190.23      8.97 o 
   4 -13   6       29.27       27.12      2.56 o 
   5 -13   6       30.64       28.77      2.65 o 
   6 -13   6        2.65        4.33      2.46 o 
  -5 -12   6       91.11       88.32      5.18 o 
  -4 -12   6        5.81        4.78      3.01 o 
  -3 -12   6        1.24        0.30      2.67 o 
  -2 -12   6      158.33      155.58      4.18 o 
  -1 -12   6        0.76        2.98      1.88 o 
   0 -12   6       59.23       52.59      2.58 o 
   1 -12   6       22.14       17.60      1.98 o 
   2 -12   6        6.76        4.38      1.76 o 
   3 -12   6        0.39       -0.76      1.76 o 
   4 -12   6        0.79        0.90      1.88 o 
   5 -12   6       38.99       34.45      2.63 o 
   6 -12   6        3.43       -0.62      4.57 o 
   8 -12   6      101.02       91.64      4.75 o 
   9 -12   6      102.56       94.30      5.31 o 
  -6 -11   6        0.14        0.44      3.86 o 
  -5 -11   6       45.13       48.50      4.07 o 
  -4 -11   6        0.28        0.43      2.68 o 
  -3 -11   6       14.73       14.26      2.25 o 
  -2 -11   6       64.11       70.92      2.87 o 
  -1 -11   6       33.41       30.15      2.09 o 
   0 -11   6       16.92       14.68      1.81 o 
   1 -11   6       17.93       13.88      1.83 o 
   2 -11   6      137.83      133.30      8.16 o 
   3 -11   6        9.64       13.85      1.76 o 
   4 -11   6        1.30       -0.04      1.61 o 
   5 -11   6       32.94       38.87      4.10 o 
   6 -11   6       29.08       28.26      2.28 o 
   7 -11   6      276.12      292.16      4.94 o 
   8 -11   6       27.86       24.50      3.18 o 
   9 -11   6        1.78        9.74      3.77 o 
  -6 -10   6        0.03        1.84      3.30 o 
  -5 -10   6       63.20       69.91      4.14 o 
  -4 -10   6        6.18        5.57      2.09 o 
  -3 -10   6       19.46       20.41      2.07 o 
  -2 -10   6        6.88       18.91      2.47 o 
  -1 -10   6       64.91       68.01      2.54 o 
   0 -10   6      154.27      159.49      8.73 o 
   1 -10   6        0.58       -0.28      1.36 o 
   2 -10   6       21.96       20.87      3.58 o 
   3 -10   6       77.61       82.68      2.83 o 
   4 -10   6        8.99        9.79      1.45 o 
   5 -10   6      106.08      106.31      4.13 o 
   6 -10   6        0.09        0.62      1.58 o 
   7 -10   6       63.68       65.72      2.69 o 
   8 -10   6       98.34       97.22      6.15 o 
   9 -10   6       54.95       56.44      4.30 o 
  -7  -9   6      351.60      355.22      8.04 o 
  -6  -9   6       71.06       75.99      4.00 o 
  -5  -9   6       18.55       18.32      2.35 o 
  -4  -9   6       26.69       29.66      2.14 o 
  -3  -9   6        5.81        5.71      1.51 o 
  -2  -9   6      154.28      165.20      3.52 o 
  -1  -9   6      224.51      188.64      3.63 o 
   0  -9   6      219.41      187.27      5.80 o 
   1  -9   6      142.58      134.82      3.11 o 
   2  -9   6       33.09       27.80      1.20 o 
   3  -9   6      326.83      332.98      4.29 o 
   4  -9   6       53.26       48.00      2.11 o 
   5  -9   6      192.70      184.48      3.34 o 
   6  -9   6      270.58      271.91      4.30 o 
   7  -9   6        7.90        7.50      1.76 o 
   8  -9   6       92.03       93.18      3.79 o 
   9  -9   6        2.28        0.92      3.46 o 
  -7  -8   6       78.54       75.86      4.21 o 
  -6  -8   6      107.87      108.90      6.48 o 
  -5  -8   6        0.05        0.57      1.71 o 
  -4  -8   6        7.01        9.22      1.72 o 
  -3  -8   6       86.86       72.97      2.42 o 
  -2  -8   6      654.35      596.61      5.99 o 
  -1  -8   6      210.83      182.37      3.33 o 
   0  -8   6        3.87        6.11      1.19 o 
   1  -8   6      140.42      141.78      3.01 o 
   2  -8   6       75.20       72.06      1.97 o 
   3  -8   6      581.30      574.01     12.92 o 
   4  -8   6      896.37      875.82     16.00 o 
   5  -8   6       90.93       87.20      2.39 o 
   6  -8   6        6.82        6.21      1.48 o 
   7  -8   6       75.00       72.71      2.65 o 
   8  -8   6       31.54       26.35      2.78 o 
   9  -8   6        5.10        3.46      3.30 o 
  -8  -7   6      128.38      120.85      5.24 o 
  -7  -7   6        2.60        3.51      2.59 o 
  -6  -7   6      138.86      135.22      3.62 o 
  -5  -7   6       23.33       19.94      1.92 o 
  -4  -7   6      191.81      187.35      6.25 o 
  -3  -7   6      270.42      236.20      3.95 o 
  -2  -7   6        1.56        2.81      0.99 o 
  -1  -7   6       24.93       26.90      1.43 o 
   0  -7   6       68.15       58.45      1.25 o 
   1  -7   6      235.55      236.04      5.68 o 
   2  -7   6     1897.79     1852.61     21.80 o 
   3  -7   6      501.57      477.98      4.99 o 
   4  -7   6        6.38        3.57      1.00 o 
   5  -7   6      120.09      123.16      2.68 o 
   6  -7   6       42.79       43.75      1.95 o 
   7  -7   6        2.92        3.16      1.61 o 
   8  -7   6       60.19       54.12      3.06 o 
   9  -7   6        6.84       10.99      3.35 o 
  -8  -6   6      119.14      118.31      3.95 o 
  -7  -6   6       31.12       32.19      2.30 o 
  -6  -6   6       90.22       88.60      2.90 o 
  -5  -6   6      100.17       90.69      2.72 o 
  -4  -6   6        7.82        7.14      1.18 o 
  -3  -6   6       67.60       63.01      1.95 o 
  -2  -6   6      341.35      345.46      7.15 o 
  -1  -6   6      291.28      276.83      3.44 o 
   0  -6   6      346.63      352.68      3.07 o 
   1  -6   6      235.82      202.88      2.82 o 
   2  -6   6       22.14       21.53      1.23 o 
   3  -6   6     1054.51     1084.94     10.46 o 
   4  -6   6       38.87       35.75      1.49 o 
   5  -6   6        4.47        4.91      1.14 o 
   6  -6   6      142.87      141.54      3.20 o 
   7  -6   6       12.83       15.25      2.01 o 
   8  -6   6      195.21      194.79      7.29 o 
   9  -6   6       10.38       16.29      3.27 o 
  -8  -5   6        2.65        1.74      1.97 o 
  -7  -5   6      101.70       98.89      2.47 o 
  -6  -5   6       26.19       25.26      1.78 o 
  -5  -5   6       11.97        9.62      1.29 o 
  -4  -5   6      172.77      175.86      3.01 o 
  -3  -5   6        4.08        5.12      1.17 o 
  -2  -5   6       58.70       62.50      2.16 o 
  -1  -5   6       16.77       25.11      1.41 o 
   0  -5   6       47.10       67.79      1.59 o 
   1  -5   6     1554.63     1637.70     21.02 o 
   2  -5   6       50.22       45.00      1.10 o 
   3  -5   6     1089.61     1098.82      6.12 o 
   4  -5   6      158.27      160.50      2.60 o 
   5  -5   6       67.99       58.61      1.86 o 
   6  -5   6      328.99      330.25     14.04 o 
   7  -5   6       10.92       11.81      2.11 o 
   8  -5   6      127.72      129.37      5.38 o 
   9  -5   6       45.98       46.36      4.31 o 
  -8  -4   6       46.53       45.13      2.30 o 
  -7  -4   6      290.40      293.43      2.96 o 
  -6  -4   6      206.93      208.37      2.80 o 
  -5  -4   6       22.17       22.36      1.41 o 
  -4  -4   6       50.94       52.34      1.63 o 
  -3  -4   6      327.81      315.00      3.27 o 
  -2  -4   6       34.79       47.72      1.39 o 
  -1  -4   6     1727.39     1752.04     10.87 o 
   0  -4   6      376.36      381.15      2.78 o 
   1  -4   6     1613.42     1603.77     10.96 o 
   2  -4   6      325.76      335.40      2.50 o 
   3  -4   6      747.89      730.12      4.82 o 
   4  -4   6      584.46      581.20      5.29 o 
   5  -4   6        1.48        2.99      1.08 o 
   6  -4   6      152.08      156.23      5.84 o 
   7  -4   6       33.95       34.87      3.22 o 
   8  -4   6        5.08        6.70      2.86 o 
   9  -4   6        9.43        6.70      3.45 o 
  -9  -3   6      168.19      169.45      3.80 o 
  -8  -3   6      134.18      132.77      2.97 o 
  -7  -3   6        0.00        1.44      0.87 o 
  -6  -3   6      764.59      772.67      5.18 o 
  -5  -3   6      283.35      283.57      3.51 o 
  -4  -3   6       16.60       15.77      1.17 o 
  -3  -3   6     1005.50      986.10     10.61 o 
  -2  -3   6      232.54      232.23      1.99 o 
  -1  -3   6     1771.59     1779.34      5.89 o 
   0  -3   6        7.27       10.34      0.65 o 
   1  -3   6     1158.43     1284.66     11.39 o 
   2  -3   6      813.07      818.84      6.93 o 
   3  -3   6       22.14       21.56      1.28 o 
   4  -3   6      892.29      876.24     11.89 o 
   5  -3   6       14.65       13.63      1.44 o 
   6  -3   6       28.83       31.75      1.97 o 
   7  -3   6        3.70        3.21      2.48 o 
   8  -3   6       42.67       34.64      3.79 o 
   9  -3   6        4.71        5.31      3.48 o 
 -10  -2   6       94.34       98.62      4.90 o 
  -9  -2   6        2.06        3.28      1.97 o 
  -8  -2   6      258.15      263.71      6.13 o 
  -7  -2   6      173.16      172.80      2.99 o 
  -6  -2   6      326.70      319.82      4.51 o 
  -5  -2   6       17.68       15.08      0.97 o 
  -4  -2   6       93.03       79.13      1.57 o 
  -3  -2   6      155.64      148.03      2.34 o 
  -2  -2   6      412.90      417.20      2.66 o 
  -1  -2   6     2110.48     2368.88     14.76 o 
   0  -2   6      465.33      514.75      5.69 o 
   1  -2   6      105.72      106.29      1.40 o 
   2  -2   6      600.81      594.69      3.54 o 
   3  -2   6        2.90        3.33      0.45 o 
   4  -2   6        0.26        0.73      1.42 o 
   5  -2   6      154.27      147.04      3.08 o 
   6  -2   6      894.44      886.48     11.34 o 
   7  -2   6       18.57       16.93      3.03 o 
   8  -2   6      125.97      129.50      5.67 o 
   9  -2   6        2.44        1.62      3.89 o 
 -11  -1   6        0.06       -4.11      4.33 o 
 -10  -1   6       37.93       38.90      3.16 o 
  -9  -1   6        2.76        3.88      1.96 o 
  -8  -1   6       64.08       68.42      1.91 o 
  -7  -1   6       85.46       86.98      2.37 o 
  -6  -1   6       14.49       11.82      0.85 o 
  -5  -1   6       83.62       74.84      1.71 o 
  -4  -1   6       73.75       75.95      2.09 o 
  -3  -1   6      322.79      392.31     11.02 o 
  -2  -1   6     1235.61     1276.80      6.43 o 
  -1  -1   6       92.92       98.74      1.39 o 
   0  -1   6        5.17        9.14      1.07 o 
   1  -1   6       58.95       52.48      1.00 o 
   2  -1   6       65.39       63.96      1.13 o 
   3  -1   6     1049.93     1042.98      5.83 o 
   4  -1   6     1635.18     1608.36      8.37 o 
   5  -1   6       21.68       15.59      2.15 o 
   6  -1   6       61.74       63.43      3.63 o 
   7  -1   6       50.24       52.77      3.62 o 
   8  -1   6       62.05       62.28      4.37 o 
   9  -1   6       26.04       25.40      4.11 o 
 -11   0   6        5.00        2.13      3.82 o 
 -10   0   6       29.32       34.03      2.58 o 
  -9   0   6      237.66      239.09      7.48 o 
  -8   0   6       63.86       60.79      1.85 o 
  -7   0   6        7.57        6.15      1.11 o 
  -6   0   6       25.37       25.82      1.36 o 
  -5   0   6      277.95      282.01      4.38 o 
  -4   0   6      233.08      236.02      3.61 o 
  -3   0   6     1527.64     1598.61      9.82 o 
  -2   0   6      417.78      480.01      3.84 o 
  -1   0   6      365.93      370.29      2.54 o 
   0   0   6       60.00       76.82      1.15 o 
   1   0   6      435.26      438.70      6.04 o 
   2   0   6      870.09      848.26      4.08 o 
   3   0   6        9.29       10.80      0.61 o 
   4   0   6       10.31        8.70      1.22 o 
   5   0   6        1.82        1.90      1.20 o 
   6   0   6       65.65       59.70      3.64 o 
   7   0   6       36.20       39.91      3.58 o 
   8   0   6       39.31       38.50      4.31 o 
 -11   1   6        7.39       10.77      3.54 o 
 -10   1   6       81.33       78.29      3.16 o 
  -9   1   6        0.49        0.15      1.69 o 
  -8   1   6        0.54       -1.09      1.09 o 
  -7   1   6       24.29       25.45      1.48 o 
  -6   1   6      165.22      158.27      2.66 o 
  -5   1   6      218.34      220.82      2.87 o 
  -4   1   6        0.28        2.01      0.67 o 
  -3   1   6     1285.51     1314.90      5.97 o 
  -2   1   6       71.57       83.90      1.66 o 
  -1   1   6      886.31      906.09      3.02 o 
   0   1   6      121.37      138.58      4.90 o 
   1   1   6        3.00        2.60      0.58 o 
   2   1   6        5.14        6.60      0.70 o 
   3   1   6        5.63        4.76      0.75 o 
   4   1   6      312.85      296.67      4.16 o 
   5   1   6       29.46       29.64      1.94 o 
   6   1   6       14.82       15.19      1.86 o 
   7   1   6       17.62       18.41      3.14 o 
   8   1   6        0.27        0.40      3.94 o 
 -11   2   6       28.92       24.01      3.94 o 
 -10   2   6       25.06       26.75      2.48 o 
  -9   2   6       74.48       76.17      2.75 o 
  -8   2   6        3.76        2.38      1.50 o 
  -7   2   6       53.74       53.20      1.84 o 
  -6   2   6      692.80      707.26      5.55 o 
  -5   2   6      603.68      613.39     12.54 o 
  -4   2   6      402.06      402.11      3.94 o 
  -3   2   6      356.91      349.71      2.98 o 
  -2   2   6       26.49       34.03      1.41 o 
  -1   2   6        0.49        0.39      0.29 o 
   0   2   6       60.04       61.20      1.18 o 
   1   2   6        0.17        0.82      0.58 o 
   2   2   6        1.51        0.62      0.66 o 
   3   2   6       52.08       41.60      1.30 o 
   4   2   6        1.64        3.00      1.25 o 
   5   2   6       16.94       12.57      1.74 o 
   6   2   6       74.08       70.69      2.83 o 
   7   2   6       95.16       94.41      4.60 o 
 -11   3   6       60.88       63.34      4.81 o 
 -10   3   6       84.18       85.80      3.23 o 
  -9   3   6        0.04       -1.79      1.79 o 
  -8   3   6      274.33      280.12      4.82 o 
  -7   3   6      107.21      109.49      2.45 o 
  -6   3   6        7.34       15.84      1.57 o 
  -5   3   6      303.53      293.13      3.28 o 
  -4   3   6      118.66      111.43      1.22 o 
  -3   3   6      152.52      193.64      1.57 o 
  -2   3   6      914.41      959.55      9.30 o 
  -1   3   6        9.67        8.10      0.37 o 
   0   3   6      100.37      101.08      1.59 o 
   1   3   6       91.79       68.77      1.42 o 
   2   3   6      574.97      543.03      3.88 o 
   3   3   6       46.78       44.93      1.95 o 
   4   3   6      251.44      241.38      4.54 o 
   5   3   6        1.56        1.26      1.59 o 
   6   3   6       97.55       97.94      3.27 o 
   7   3   6       29.18       30.50      3.71 o 
 -11   4   6       38.90       41.84      4.23 o 
 -10   4   6      105.06      102.13      5.28 o 
  -9   4   6       10.07        4.52      1.81 o 
  -8   4   6      680.78      687.53      6.62 o 
  -7   4   6        1.34        1.75      0.99 o 
  -6   4   6        1.39        0.67      0.87 o 
  -5   4   6       44.34       58.57      1.64 o 
  -4   4   6      111.78      114.02      1.41 o 
  -3   4   6        7.27        7.47      0.58 o 
  -2   4   6      136.63      146.48      1.49 o 
  -1   4   6      304.30      317.99      3.80 o 
   0   4   6      862.01      855.30      4.51 o 
   1   4   6       17.04       11.04      0.89 o 
   2   4   6      727.90      680.77      4.57 o 
   3   4   6       18.10       18.34      1.51 o 
   4   4   6      120.09      122.28      3.10 o 
   5   4   6        4.80        2.57      2.38 o 
   6   4   6       21.84       16.71      3.50 o 
   7   4   6       76.67       73.45      5.09 o 
 -11   5   6        3.78        6.61      3.30 o 
 -10   5   6      553.69      544.84      8.03 o 
  -9   5   6        0.57        0.22      1.87 o 
  -8   5   6        0.03       -1.16      1.16 o 
  -7   5   6      290.33      298.13      3.86 o 
  -6   5   6       29.67       27.80      1.77 o 
  -5   5   6      100.84       98.24      2.08 o 
  -4   5   6        5.87        7.14      0.64 o 
  -3   5   6      496.66      495.30      4.62 o 
  -2   5   6      519.55      513.89      4.65 o 
  -1   5   6      496.58      463.59      4.21 o 
   0   5   6      682.69      608.19      4.04 o 
   1   5   6       80.74       60.08      1.54 o 
   2   5   6       45.33       50.53      1.76 o 
   3   5   6      135.38      131.10      4.58 o 
   4   5   6       41.11       38.61      3.43 o 
   5   5   6      129.09      138.50      5.70 o 
   6   5   6       11.18        9.15      3.66 o 
 -11   6   6       35.68       35.46      4.54 o 
 -10   6   6       12.93       13.37      2.38 o 
  -9   6   6       50.35       48.96      2.50 o 
  -8   6   6        2.10        2.85      1.19 o 
  -7   6   6       37.17       37.06      1.72 o 
  -6   6   6       20.85       18.63      1.29 o 
  -5   6   6      330.26      325.09      5.89 o 
  -4   6   6       14.72       14.38      0.83 o 
  -3   6   6      228.67      220.21      2.18 o 
  -2   6   6      553.74      507.04      3.55 o 
  -1   6   6      327.28      283.83      8.41 o 
   0   6   6      143.01      161.69      2.30 o 
   1   6   6       87.16       87.00      1.85 o 
   2   6   6        0.23        0.87      1.79 o 
   3   6   6      329.82      350.73      7.53 o 
   4   6   6        3.77        2.93      2.62 o 
   5   6   6      153.65      165.03      6.44 o 
   6   6   6       57.81       61.41      5.00 o 
 -11   7   6       11.95        9.94      3.57 o 
 -10   7   6      120.33      128.77      4.71 o 
  -9   7   6       33.96       32.85      2.27 o 
  -8   7   6        8.75        8.26      1.41 o 
  -7   7   6      143.93      139.50      2.89 o 
  -6   7   6        4.36        3.46      1.05 o 
  -5   7   6      142.64      133.22      2.57 o 
  -4   7   6        2.94        2.40      0.72 o 
  -3   7   6      586.44      558.60      5.85 o 
  -2   7   6      482.08      500.00      4.85 o 
  -1   7   6        3.16        2.51      1.06 o 
   0   7   6       60.30       57.08      2.04 o 
   1   7   6      291.53      289.68      4.84 o 
   2   7   6       31.20       28.41      2.91 o 
   3   7   6      141.44      144.86      5.45 o 
   4   7   6       23.03       25.74      3.55 o 
   5   7   6        1.45       -1.69      3.73 o 
 -11   8   6       26.29       29.99      4.03 o 
 -10   8   6       84.72       87.58      5.23 o 
  -9   8   6       39.78       45.13      2.53 o 
  -8   8   6        9.61        9.55      2.56 o 
  -7   8   6       30.41       30.40      1.75 o 
  -6   8   6       10.80        8.97      1.32 o 
  -5   8   6      129.82      128.82      2.64 o 
  -4   8   6      461.79      460.90      8.93 o 
  -3   8   6      125.56      119.70      2.16 o 
  -2   8   6       13.14       12.32      1.31 o 
  -1   8   6      513.82      517.74      5.53 o 
   0   8   6        0.01        1.70      1.24 o 
   1   8   6        1.70        0.43      2.17 o 
   2   8   6       73.93       70.81      4.18 o 
   3   8   6        0.77        0.11      2.80 o 
   4   8   6       77.68       79.58      5.08 o 
 -11   9   6       40.72       45.69      4.30 o 
 -10   9   6       20.89       19.72      3.52 o 
  -9   9   6       90.08       94.08      3.27 o 
  -8   9   6        0.42        2.96      3.19 o 
  -7   9   6       78.12       77.85      2.50 o 
  -6   9   6      630.38      630.95      6.98 o 
  -5   9   6       14.05       12.06      1.64 o 
  -4   9   6       66.88       65.12      1.84 o 
  -3   9   6      144.82      148.34      3.12 o 
  -2   9   6       40.37       37.41      1.94 o 
  -1   9   6      197.70      205.46      3.91 o 
   0   9   6      221.43      228.69      4.28 o 
   1   9   6        0.14        0.66      2.42 o 
   2   9   6       45.64       45.18      4.03 o 
   3   9   6       43.78       42.21      4.31 o 
 -10  10   6        1.30        0.57      3.56 o 
  -9  10   6        0.55        0.13      2.84 o 
  -8  10   6      195.91      203.58      4.56 o 
  -7  10   6      110.01      115.18      3.51 o 
  -6  10   6      250.08      241.97      5.09 o 
  -5  10   6       39.48       43.02      2.30 o 
  -4  10   6       28.86       26.19      2.24 o 
  -3  10   6       35.36       34.67      2.02 o 
  -2  10   6      182.55      187.50      3.83 o 
  -1  10   6        1.43        1.98      1.62 o 
   0  10   6      107.25      104.63      4.66 o 
   1  10   6       13.84        8.49      2.76 o 
   2  10   6        3.39        1.76      3.34 o 
   3  10   6      251.42      267.50      8.23 o 
 -10  11   6       50.92       60.32      4.73 o 
  -8  11   6      113.78      106.66      6.51 o 
  -7  11   6        3.00        6.37      2.11 o 
  -6  11   6       32.96       31.61      2.39 o 
  -5  11   6       22.50       19.56      2.52 o 
  -4  11   6       12.63       11.56      2.29 o 
  -3  11   6        1.35        1.75      1.91 o 
  -2  11   6      187.89      185.57      4.12 o 
  -1  11   6        0.01        0.11      2.54 o 
   0  11   6       62.88       71.62      4.27 o 
   1  11   6      159.78      170.94      6.11 o 
   2  11   6       61.99       67.18      5.10 o 
  -7  12   6        8.05        5.37      2.51 o 
  -6  12   6       50.62       50.90      3.70 o 
  -5  12   6        8.19        6.73      2.42 o 
  -4  12   6      232.77      247.07      6.95 o 
  -3  12   6       13.34       10.32      1.92 o 
  -2  12   6        2.60        1.64      2.96 o 
  -1  12   6       89.28       91.84      4.86 o 
   0  12   6      159.53      171.80      6.26 o 
  -7  13   6        2.10        2.67      3.18 o 
  -6  13   6      243.75      245.69      7.00 o 
  -5  13   6        3.10        4.50      2.80 o 
  -2  13   6       20.22       18.78      3.68 o 
  -1  13   6      125.70      136.24      5.95 o 
   0 -16   7       96.99       94.15      5.41 o 
   1 -16   7        7.08        2.35      3.57 o 
   2 -16   7       57.11       53.76      4.57 o 
   3 -16   7       38.38       42.57      4.18 o 
   4 -16   7       91.64       95.56      5.17 o 
   5 -16   7       10.10        1.22      3.73 o 
  -2 -15   7      199.74      202.65      7.21 o 
  -1 -15   7       10.08        8.94      3.43 o 
   0 -15   7      125.97      135.55      5.96 o 
   1 -15   7      146.30      147.20      5.92 o 
   2 -15   7        3.04        4.03      2.80 o 
   3 -15   7        0.13        4.20      3.01 o 
   4 -15   7        6.63        6.86      3.03 o 
   5 -15   7       36.71       35.65      3.83 o 
   6 -15   7       21.37       21.80      3.63 o 
  -3 -14   7       28.91       23.35      3.83 o 
  -2 -14   7      244.68      255.43      7.32 o 
  -1 -14   7       77.33       76.41      4.50 o 
   0 -14   7      129.00      130.54      8.14 o 
   1 -14   7       21.48       21.78      4.41 o 
   2 -14   7        6.82        6.07      2.28 o 
   3 -14   7      125.92      124.78      4.24 o 
   4 -14   7       10.00        6.57      2.62 o 
   5 -14   7        3.05        3.14      2.87 o 
   6 -14   7        6.09        4.04      3.11 o 
   7 -14   7       21.84       16.94      3.74 o 
  -4 -13   7       74.34       77.61      5.14 o 
  -3 -13   7       33.95       33.80      3.89 o 
  -2 -13   7        0.35       -1.34      2.83 o 
  -1 -13   7       80.76       81.76      3.67 o 
   0 -13   7       97.63      104.44      3.75 o 
   1 -13   7      164.87      179.75      5.63 o 
   2 -13   7       14.16       14.54      2.29 o 
   3 -13   7       31.96       33.44      3.58 o 
   4 -13   7       20.59       18.51     11.88 o 
   5 -13   7       33.16       32.03      2.85 o 
   6 -13   7      179.39      182.86      6.47 o 
  -5 -12   7        0.09       -0.29      3.81 o 
  -4 -12   7       87.12       88.38      4.90 o 
  -3 -12   7       80.82       71.56      3.34 o 
  -2 -12   7      116.16      127.66      4.57 o 
  -1 -12   7      248.38      273.53      5.25 o 
   0 -12   7       61.56       66.96      2.88 o 
   1 -12   7      299.79      301.08      5.34 o 
   2 -12   7       93.77       92.11      3.33 o 
   3 -12   7        4.28        3.35      1.82 o 
   4 -12   7      194.18      201.98      5.96 o 
   5 -12   7        0.02        1.66      1.98 o 
   6 -12   7        5.60        7.34      4.90 o 
   8 -12   7        0.01        3.40      3.57 o 
  -5 -11   7      133.41      125.83      5.34 o 
  -4 -11   7        8.25        9.45      2.37 o 
  -3 -11   7       28.22       29.26      2.50 o 
  -2 -11   7       10.11       12.55      2.02 o 
  -1 -11   7      173.19      186.33      7.78 o 
   0 -11   7      318.75      333.53      5.47 o 
   1 -11   7      125.69      113.36      3.28 o 
   2 -11   7       97.55      106.92      3.26 o 
   3 -11   7       26.36       23.69      2.07 o 
   4 -11   7       36.29       30.93      3.97 o 
   5 -11   7       29.51       28.44      2.14 o 
   6 -11   7        0.93        0.65      4.30 o 
   7 -11   7      121.80      124.37      4.11 o 
   8 -11   7       48.62       45.39      4.24 o 
   9 -11   7       59.78       61.82      4.63 o 
  -6 -10   7      196.84      207.00      6.35 o 
  -5 -10   7       10.18        8.60      2.31 o 
  -4 -10   7        4.07        4.61      2.18 o 
  -3 -10   7      150.93      163.15      3.94 o 
  -2 -10   7      483.03      493.78      6.24 o 
  -1 -10   7        5.75        6.57      1.49 o 
   0 -10   7       70.93       74.43      2.66 o 
   1 -10   7      172.56      172.67      3.68 o 
   2 -10   7        1.27        3.70      1.36 o 
   3 -10   7      271.05      255.74      7.69 o 
   4 -10   7       22.33       23.58      1.80 o 
   5 -10   7      128.64      124.28      3.45 o 
   6 -10   7        4.22        1.39      2.06 o 
   7 -10   7       87.04       87.11      3.12 o 
   8 -10   7        3.81        1.16      3.15 o 
   9 -10   7        1.66       -3.82      3.82 o 
  -6  -9   7       14.77       19.42      2.74 o 
  -5  -9   7        6.20        8.37      2.01 o 
  -4  -9   7       84.32       88.30      2.99 o 
  -3  -9   7        8.99        8.08      1.70 o 
  -2  -9   7       80.68       81.01      2.62 o 
  -1  -9   7      270.49      265.47      4.24 o 
   0  -9   7        5.68        7.89      1.30 o 
   1  -9   7      260.89      261.48      4.21 o 
   2  -9   7       34.72       32.85      1.32 o 
   3  -9   7        2.80        3.42      1.11 o 
   4  -9   7       34.50       27.22      1.79 o 
   5  -9   7       83.40       79.97      2.85 o 
   6  -9   7      186.31      169.56      3.58 o 
   7  -9   7       82.15       77.12      2.86 o 
   8  -9   7       32.40       29.88      3.66 o 
   9  -9   7       58.99       57.66      4.72 o 
  -8  -8   7       37.71       40.62      4.02 o 
  -6  -8   7      121.71      123.24      5.02 o 
  -5  -8   7        3.22        0.42      1.70 o 
  -4  -8   7        1.29       -0.19      1.84 o 
  -3  -8   7       82.75       86.39      2.62 o 
  -2  -8   7        0.37        2.76      1.25 o 
  -1  -8   7      152.94      164.62      3.17 o 
   0  -8   7      763.67      724.07      6.05 o 
   1  -8   7      704.16      676.09      4.41 o 
   2  -8   7       24.74       20.05      1.62 o 
   3  -8   7       73.63       68.93      2.86 o 
   4  -8   7      162.23      150.83      7.56 o 
   5  -8   7      122.33      115.46      2.79 o 
   6  -8   7        0.98        0.90      1.53 o 
   7  -8   7        8.19        9.67      2.20 o 
   8  -8   7        5.96        2.24      2.58 o 
   9  -8   7        5.02        0.70      3.70 o 
  -8  -7   7       82.00       80.43      4.63 o 
  -7  -7   7       59.93       60.39      5.26 o 
  -6  -7   7        9.97       11.19      1.88 o 
  -5  -7   7       11.44       11.06      1.64 o 
  -4  -7   7       41.56       39.98      1.95 o 
  -3  -7   7       23.43       19.75      1.45 o 
  -2  -7   7      350.72      329.13      4.19 o 
  -1  -7   7     1403.29     1343.65      8.08 o 
   0  -7   7        2.52        1.57      0.66 o 
   1  -7   7      317.99      307.90      3.72 o 
   2  -7   7       38.30       40.78      1.71 o 
   3  -7   7      849.20      794.19      6.72 o 
   4  -7   7        1.75        0.53      1.22 o 
   5  -7   7       16.15       15.03      1.40 o 
   6  -7   7        0.25        1.05      1.50 o 
   7  -7   7       79.96       77.49      3.16 o 
   8  -7   7      305.97      294.47     13.47 o 
   9  -7   7        4.93        5.99      3.58 o 
  -8  -6   7        2.54        3.05      2.31 o 
  -7  -6   7        3.17        2.50      1.99 o 
  -6  -6   7       69.37       66.17      2.90 o 
  -5  -6   7        2.97        3.41      1.31 o 
  -4  -6   7        1.68        1.94      1.10 o 
  -3  -6   7     2365.80     2338.85     23.41 o 
  -2  -6   7      519.04      498.27      4.67 o 
  -1  -6   7      549.39      549.74      5.88 o 
   0  -6   7      810.12      797.65      4.35 o 
   1  -6   7     1066.99     1000.63      7.18 o 
   2  -6   7       40.46       45.55      1.24 o 
   3  -6   7      146.77      146.63      2.98 o 
   4  -6   7       22.14       22.75      1.35 o 
   5  -6   7      166.43      155.00      2.97 o 
   6  -6   7      298.55      286.07      5.05 o 
   7  -6   7        0.32        2.80      2.12 o 
   8  -6   7        3.36        6.07      3.00 o 
   9  -6   7        0.16        1.45      3.60 o 
  -8  -5   7      169.59      170.03      3.91 o 
  -7  -5   7       30.25       28.14      2.25 o 
  -6  -5   7      463.75      463.81      3.69 o 
  -5  -5   7      600.97      615.83      7.82 o 
  -4  -5   7      704.36      704.20      5.64 o 
  -3  -5   7       54.68       51.58      1.65 o 
  -2  -5   7      515.49      506.96      4.29 o 
  -1  -5   7      914.24      909.36     11.77 o 
   0  -5   7       31.38       32.70      1.06 o 
   1  -5   7      191.64      198.41      2.25 o 
   2  -5   7       73.10       75.13      1.44 o 
   3  -5   7      281.87      265.87      3.84 o 
   4  -5   7      198.60      177.87      3.61 o 
   5  -5   7        4.33        5.08      1.17 o 
   6  -5   7      167.83      163.10      3.88 o 
   7  -5   7      184.89      182.65      6.08 o 
   8  -5   7        9.46        5.95      2.89 o 
   9  -5   7        0.06        2.19      3.78 o 
  -9  -4   7        0.76        2.17      6.29 o 
  -8  -4   7      240.84      253.82      4.48 o 
  -7  -4   7       40.90       42.07      1.84 o 
  -6  -4   7      917.89      941.06      8.61 o 
  -5  -4   7      276.72      274.37      4.56 o 
  -4  -4   7        7.26        8.44      1.31 o 
  -3  -4   7      418.40      413.07      3.63 o 
  -2  -4   7        1.47        2.39      0.59 o 
  -1  -4   7      509.27      535.96      3.24 o 
   0  -4   7      438.45      455.76      3.24 o 
   1  -4   7        0.06        0.72      0.56 o 
   2  -4   7       29.49       24.48      0.89 o 
   3  -4   7        0.01        1.18      0.93 o 
   4  -4   7       99.25       95.30      3.51 o 
   5  -4   7      933.21      930.96      7.91 o 
   6  -4   7        0.15       -0.07      1.63 o 
   7  -4   7       10.16        9.18      2.73 o 
   8  -4   7       89.67      101.14      5.16 o 
   9  -4   7       62.57       66.04      5.17 o 
  -9  -3   7       54.41       55.28      3.15 o 
  -8  -3   7      169.07      170.60      3.60 o 
  -7  -3   7      309.39      307.88      4.42 o 
  -6  -3   7       52.22       50.73      2.33 o 
  -5  -3   7      118.68      113.42      1.88 o 
  -4  -3   7       69.16       73.17      1.39 o 
  -3  -3   7       93.35       95.86      1.41 o 
  -2  -3   7       87.12       92.38      1.33 o 
  -1  -3   7      257.75      290.30      2.59 o 
   0  -3   7       32.53       24.30      0.92 o 
   1  -3   7        0.03        0.26      0.71 o 
   2  -3   7      187.61      176.12      5.03 o 
   3  -3   7     2655.99     2634.87     29.65 o 
   4  -3   7      101.75       97.49      2.52 o 
   5  -3   7       21.15       17.35      1.57 o 
   6  -3   7      306.38      329.98      7.35 o 
   7  -3   7        4.52        0.86      2.54 o 
   8  -3   7       86.68       87.85      5.09 o 
   9  -3   7        2.06        0.30      4.22 o 
 -10  -2   7       83.85       84.71      4.66 o 
  -9  -2   7       18.65       16.81      2.06 o 
  -8  -2   7        3.58        4.71      1.27 o 
  -7  -2   7      107.81      109.54      2.75 o 
  -6  -2   7      157.99      160.07      3.47 o 
  -5  -2   7      237.33      233.81      5.30 o 
  -4  -2   7        0.83        0.97      0.48 o 
  -3  -2   7     1211.68     1258.75      3.89 o 
  -2  -2   7      368.52      398.05      5.04 o 
  -1  -2   7       37.57       29.36      0.95 o 
   0  -2   7      302.29      291.06      2.92 o 
   1  -2   7      767.46      706.11      5.91 o 
   2  -2   7       74.73       72.99      1.49 o 
   3  -2   7      235.38      228.27      5.39 o 
   4  -2   7      218.22      219.13      3.46 o 
   5  -2   7       67.12       58.62      3.38 o 
   6  -2   7      183.05      177.72      5.65 o 
   7  -2   7       12.32       13.64      2.85 o 
   8  -2   7       37.92       42.67      4.19 o 
 -11  -1   7       38.68       39.79      4.26 o 
 -10  -1   7        9.38        9.58      3.03 o 
  -9  -1   7       21.08       21.74      2.13 o 
  -8  -1   7       16.76       15.56      1.29 o 
  -7  -1   7       65.53       60.21      2.08 o 
  -6  -1   7      283.08      281.35      3.72 o 
  -5  -1   7       70.41       83.23      2.73 o 
  -4  -1   7      558.09      550.47     16.48 o 
  -3  -1   7      281.10      258.97      3.37 o 
  -2  -1   7      174.24      173.40      4.86 o 
  -1  -1   7      225.37      181.63      1.98 o 
   0  -1   7      227.99      245.13      2.20 o 
   1  -1   7       73.25       76.36      1.26 o 
   2  -1   7       65.03       67.25      1.22 o 
   3  -1   7      780.67      768.50      5.32 o 
   4  -1   7      808.22      767.69      9.45 o 
   5  -1   7       21.41       19.46      2.47 o 
   6  -1   7       13.79       12.00      2.67 o 
   7  -1   7       87.27       88.06      4.82 o 
   8  -1   7        7.32        6.87      3.57 o 
 -11   0   7       75.02       76.51      4.86 o 
 -10   0   7        3.19        3.11      3.10 o 
  -9   0   7        0.02       -1.30      2.66 o 
  -8   0   7      142.08      143.21      3.06 o 
  -7   0   7       62.23       63.45      2.09 o 
  -6   0   7      618.28      606.13      7.55 o 
  -5   0   7        5.57        3.17      0.87 o 
  -4   0   7       66.93       69.49      1.95 o 
  -3   0   7      225.38      194.62      2.87 o 
  -2   0   7       39.65       38.74      2.42 o 
  -1   0   7      633.78      652.97     11.59 o 
   0   0   7      126.31      115.95      3.74 o 
   1   0   7     1138.44     1130.74      4.99 o 
   2   0   7     1169.22     1140.49      7.24 o 
   3   0   7        7.58        6.79      0.80 o 
   4   0   7       91.13       96.19      2.63 o 
   5   0   7      133.14      120.62      4.53 o 
   6   0   7       42.21       47.69      3.47 o 
   7   0   7      105.22      104.02      4.99 o 
   8   0   7      285.03      312.33      8.41 o 
 -11   1   7        3.50        3.10      3.54 o 
 -10   1   7      128.48      132.38      4.03 o 
  -9   1   7       37.57       37.64      2.23 o 
  -8   1   7       44.64       44.00      1.93 o 
  -7   1   7       82.79       84.03      2.27 o 
  -6   1   7      464.64      470.64      5.98 o 
  -5   1   7      240.92      232.08      3.19 o 
  -4   1   7        2.39        1.39      0.71 o 
  -3   1   7      262.91      265.71      2.72 o 
  -2   1   7        1.66        1.67      0.69 o 
  -1   1   7      747.29      763.74      2.99 o 
   0   1   7      693.81      654.23      4.66 o 
   1   1   7      236.38      224.67      2.31 o 
   2   1   7       34.27       24.69      1.03 o 
   3   1   7      271.59      247.19      5.10 o 
   4   1   7      321.51      308.71      4.46 o 
   5   1   7      105.39      111.06      3.15 o 
   6   1   7      361.97      397.83      8.15 o 
   7   1   7        1.50       -1.18      3.21 o 
 -11   2   7       66.41       77.31      5.17 o 
 -10   2   7       64.78       65.86      4.88 o 
  -9   2   7       75.15       74.28      3.95 o 
  -8   2   7       25.65       22.98      1.54 o 
  -7   2   7       68.84       69.37      2.42 o 
  -6   2   7       13.24       11.92      1.30 o 
  -5   2   7      130.04      123.03      2.28 o 
  -4   2   7       89.99       82.89      1.76 o 
  -3   2   7        0.55        0.85      0.60 o 
  -2   2   7      303.70      279.57      1.83 o 
  -1   2   7      693.93      678.61      2.42 o 
   0   2   7       82.28       67.91      1.35 o 
   1   2   7       23.88       13.29      0.88 o 
   2   2   7       64.91       50.49      1.62 o 
   3   2   7       37.74       40.73      1.36 o 
   4   2   7      159.54      174.29      3.57 o 
   5   2   7       19.28       16.54      2.82 o 
   6   2   7        3.74        2.10      2.02 o 
 -11   3   7      151.30      158.27      6.63 o 
 -10   3   7        2.96        1.33      2.14 o 
  -9   3   7        5.18        1.49      1.74 o 
  -8   3   7       25.68       24.47      1.61 o 
  -7   3   7       17.98       19.31      1.78 o 
  -6   3   7        0.36        1.73      0.88 o 
  -5   3   7        2.46        2.27      0.85 o 
  -4   3   7       95.97      115.07      2.04 o 
  -3   3   7      218.37      219.12      2.30 o 
  -2   3   7       38.33       37.37      0.81 o 
  -1   3   7      451.35      409.16      4.02 o 
   0   3   7        5.27       10.77      0.79 o 
   1   3   7        7.43        4.79      0.80 o 
   2   3   7      116.35      126.13      2.09 o 
   3   3   7       11.62       11.56      1.04 o 
   4   3   7      127.04      124.15      3.17 o 
   5   3   7        6.94        5.62      1.80 o 
   6   3   7        0.07        0.58      2.90 o 
 -11   4   7        0.43       -0.18      3.40 o 
 -10   4   7       69.75       56.97      3.02 o 
  -9   4   7        0.07       -2.49      2.65 o 
  -8   4   7        8.06        9.57      1.34 o 
  -7   4   7      194.47      193.86      3.25 o 
  -6   4   7      108.90      117.52      2.42 o 
  -5   4   7        1.52        2.84      0.73 o 
  -4   4   7        0.00       -0.25      0.73 o 
  -3   4   7      736.92      737.08      6.49 o 
  -2   4   7      471.71      506.29      5.61 o 
  -1   4   7      309.09      320.08      3.00 o 
   0   4   7       76.25       81.21      1.63 o 
   1   4   7        0.50        1.04      0.78 o 
   2   4   7       95.02       97.84      2.93 o 
   3   4   7        4.55        3.87      1.33 o 
   4   4   7        0.73        0.76      1.61 o 
   5   4   7       10.32        8.72      2.88 o 
   6   4   7        0.60        0.19      3.32 o 
 -11   5   7       58.49       58.70      4.86 o 
 -10   5   7      158.48      169.90      4.39 o 
  -9   5   7      232.71      236.15      6.03 o 
  -8   5   7       48.27       42.02      1.90 o 
  -7   5   7      145.87      148.99      2.95 o 
  -6   5   7        3.12        3.88      1.05 o 
  -5   5   7      709.98      719.35      9.30 o 
  -4   5   7      159.22      178.40      2.62 o 
  -3   5   7      272.07      276.34      2.81 o 
  -2   5   7      158.96      160.55      1.93 o 
  -1   5   7       37.62       39.32      1.55 o 
   0   5   7      106.21      106.43      1.92 o 
   1   5   7       13.56        9.32      1.00 o 
   2   5   7        4.94        5.01      1.02 o 
   3   5   7        2.40        1.26      2.04 o 
   4   5   7       11.03        9.42      2.90 o 
   5   5   7       10.20       12.17      3.40 o 
   6   5   7        7.68        7.08      3.89 o 
 -11   6   7      303.11      326.29      9.16 o 
 -10   6   7       87.12       93.37      3.76 o 
  -9   6   7      176.56      180.81      5.46 o 
  -8   6   7       45.97       41.02      2.46 o 
  -7   6   7      346.11      356.22      4.44 o 
  -6   6   7      171.50      180.11      3.08 o 
  -5   6   7      134.23      133.21      2.54 o 
  -4   6   7        8.92        6.87      1.41 o 
  -3   6   7        2.26        1.50      0.74 o 
  -2   6   7       96.15       93.83      3.64 o 
  -1   6   7        0.71        0.03      0.99 o 
   0   6   7      107.98       92.32      1.90 o 
   1   6   7        0.83        1.76      1.16 o 
   2   6   7       61.41       64.57      3.67 o 
   3   6   7       18.68       21.72      3.20 o 
   4   6   7      133.40      130.39      5.48 o 
   5   6   7        9.69       10.40      3.41 o 
 -11   7   7      141.53      164.02      6.80 o 
 -10   7   7        3.71        1.93      2.63 o 
  -9   7   7       93.25       89.05      4.24 o 
  -8   7   7       83.03       84.68      3.28 o 
  -7   7   7        7.39        5.66      1.31 o 
  -6   7   7       12.95       13.75      1.57 o 
  -5   7   7        0.14       -0.34      1.12 o 
  -4   7   7        0.06        0.95      1.22 o 
  -3   7   7       12.85       12.43      1.20 o 
  -2   7   7       30.73       26.39      1.52 o 
  -1   7   7       89.72       83.62      6.93 o 
   0   7   7      159.76      162.76      4.93 o 
   1   7   7       26.50       28.53      2.37 o 
   2   7   7      757.60      781.97     11.07 o 
   3   7   7      248.62      256.12      7.29 o 
   4   7   7       20.80       18.18      3.88 o 
 -11   8   7       29.92       38.31      4.35 o 
 -10   8   7       24.76       27.87      3.85 o 
  -9   8   7        2.30        3.29      2.07 o 
  -8   8   7       12.98       11.22      1.62 o 
  -7   8   7      172.47      185.27      3.87 o 
  -6   8   7        0.16       -0.12      1.44 o 
  -5   8   7      125.64      127.49      3.15 o 
  -4   8   7       63.23       66.25      4.64 o 
  -3   8   7       61.44       56.53      2.05 o 
  -2   8   7      313.77      316.28      4.37 o 
  -1   8   7      173.58      177.59      3.51 o 
   0   8   7      869.77      887.95      7.77 o 
   1   8   7      264.60      264.97      6.63 o 
   2   8   7        0.26       -1.85      2.70 o 
   3   8   7       62.17       59.49      4.69 o 
   4   8   7        0.38       -0.84      4.14 o 
 -11   9   7        4.29        4.71      4.20 o 
 -10   9   7       20.14       18.45      3.48 o 
  -9   9   7       76.87       74.67      3.73 o 
  -8   9   7       11.07       11.94      1.82 o 
  -7   9   7      293.70      296.60      5.19 o 
  -6   9   7      219.38      214.82      4.34 o 
  -5   9   7      297.79      285.07      4.84 o 
  -4   9   7       38.14       43.12      2.88 o 
  -3   9   7       55.09       51.15      2.12 o 
  -2   9   7      325.05      316.81      4.66 o 
  -1   9   7       12.85       12.20      1.76 o 
   0   9   7        6.81        5.34      1.59 o 
   1   9   7        9.82        8.10      3.02 o 
   2   9   7        5.68        3.10      3.31 o 
   3   9   7      196.11      201.91      7.15 o 
 -10  10   7       13.25       13.81      3.83 o 
  -9  10   7       53.48       53.49      4.09 o 
  -8  10   7       37.83       37.67      2.72 o 
  -7  10   7      634.43      636.21     19.70 o 
  -6  10   7       19.26       20.84      2.14 o 
  -5  10   7       72.61       79.54      3.81 o 
  -4  10   7        1.39        1.84      2.02 o 
  -3  10   7        7.04        6.40      1.61 o 
  -2  10   7       22.74       24.13      1.97 o 
  -1  10   7       26.01       23.64      2.15 o 
   0  10   7        4.13        6.40      2.60 o 
   1  10   7       80.87       83.02      4.42 o 
   2  10   7       50.61       53.98      4.31 o 
 -10  11   7       29.41       25.24      4.51 o 
  -7  11   7        3.17        3.45      2.15 o 
  -6  11   7       19.77       21.86      2.77 o 
  -5  11   7        7.01        6.28      2.38 o 
  -4  11   7       53.41       52.63      3.66 o 
  -3  11   7       47.08       46.71      3.61 o 
  -2  11   7       31.15       28.50      2.27 o 
  -1  11   7       20.88       21.24      3.05 o 
   0  11   7       25.93       22.81      3.38 o 
   1  11   7       18.25       18.12      3.96 o 
  -7  12   7       18.68       17.50      2.79 o 
  -6  12   7      106.59      105.41      4.88 o 
  -5  12   7       76.62       75.19      4.21 o 
  -4  12   7      100.21      104.11      4.99 o 
  -3  12   7        9.27        9.30      2.79 o 
  -1  12   7       26.57       44.66      3.93 o 
  -7  13   7       34.23       36.78      3.43 o 
  -6  13   7      107.79      109.89      5.22 o 
  -5  13   7       16.22       14.10      3.26 o 
  -4  13   7       49.76       53.14      4.31 o 
   0 -16   8       64.23       63.28      4.73 o 
   1 -16   8      171.17      187.02      6.83 o 
   2 -16   8       12.20       11.60      3.65 o 
   3 -16   8      225.08      228.37      7.41 o 
   4 -16   8        0.88        0.02      3.69 o 
   5 -16   8       13.87       12.91      3.83 o 
  -2 -15   8      213.84      235.98      7.59 o 
  -1 -15   8      157.66      166.59      6.36 o 
   0 -15   8       38.22       37.88      4.04 o 
   1 -15   8       33.05       30.79      3.76 o 
   2 -15   8        0.02        1.51      2.92 o 
   3 -15   8       91.14       84.51      5.05 o 
   4 -15   8        0.77       -1.11      3.09 o 
   5 -15   8        9.25        8.16      3.49 o 
   6 -15   8       17.78       18.89      3.69 o 
  -3 -14   8      122.36      118.21      5.70 o 
  -2 -14   8      115.47      126.02      5.39 o 
  -1 -14   8       19.00       14.99      3.18 o 
   0 -14   8        8.46       11.25      2.60 o 
   1 -14   8      163.83      169.35      4.79 o 
   2 -14   8      215.85      221.73      5.33 o 
   3 -14   8        4.84        2.63      2.35 o 
   4 -14   8       20.21       14.78      2.96 o 
   5 -14   8       48.89       53.73      4.39 o 
   6 -14   8       51.56       56.31      4.36 o 
   7 -14   8      202.02      214.53      7.52 o 
  -4 -13   8        8.50        9.39      3.52 o 
  -3 -13   8       82.02       77.91      4.69 o 
  -2 -13   8       73.35       77.97     10.08 o 
  -1 -13   8      266.40      278.34      5.66 o 
   0 -13   8      485.53      500.53     10.44 o 
   1 -13   8       62.45       55.61      4.27 o 
   2 -13   8      109.41      114.06      6.72 o 
   3 -13   8      345.22      362.56     10.58 o 
   4 -13   8      116.86      120.91      5.07 o 
   5 -13   8      161.13      163.54      4.92 o 
   6 -13   8       31.64       34.82      3.78 o 
  -5 -12   8       56.97       50.38      4.26 o 
  -4 -12   8      137.57      152.98      5.68 o 
  -3 -12   8       48.19       46.66      3.04 o 
  -2 -12   8      500.04      523.61      7.29 o 
  -1 -12   8        0.71        0.82      1.87 o 
   0 -12   8      142.93      146.56      3.98 o 
   1 -12   8      658.92      690.11     17.52 o 
   2 -12   8       75.70       74.81      5.08 o 
   3 -12   8      181.37      183.29      6.73 o 
   4 -12   8        0.01        0.74      1.88 o 
   5 -12   8       50.87       38.34      4.55 o 
   6 -12   8       21.71       22.16      5.50 o 
   8 -12   8       99.39       95.66      5.20 o 
  -5 -11   8        0.09       -1.97      3.05 o 
  -4 -11   8      113.54      118.91      3.87 o 
  -3 -11   8        1.71        2.17      2.18 o 
  -2 -11   8      284.26      273.01      5.08 o 
  -1 -11   8      167.16      174.90      4.10 o 
   0 -11   8       17.76       14.38      1.82 o 
   1 -11   8      108.38      100.12      3.19 o 
   2 -11   8       32.24       27.76      2.17 o 
   3 -11   8      115.92      111.85      3.54 o 
   4 -11   8        2.98        0.73      3.52 o 
   5 -11   8       12.26       10.85      1.91 o 
   6 -11   8      113.94      112.16      3.75 o 
   7 -11   8       40.33       41.22      3.69 o 
   8 -11   8        4.27        5.99      3.77 o 
  -5 -10   8        1.69        0.41      2.29 o 
  -4 -10   8       66.71       63.67      5.95 o 
  -3 -10   8       34.48       28.80      2.23 o 
  -2 -10   8      173.73      173.59      5.65 o 
  -1 -10   8       62.98       61.29      2.46 o 
   0 -10   8       12.25        9.95      1.63 o 
   1 -10   8       54.49       57.08      2.40 o 
   2 -10   8       17.52       17.19      1.80 o 
   3 -10   8       64.82       65.77      2.35 o 
   4 -10   8       58.39       58.90      5.37 o 
   5 -10   8       86.60       88.66      3.24 o 
   6 -10   8      132.95      144.33      4.07 o 
   7 -10   8        0.35       -1.83      2.50 o 
   8 -10   8        1.11        4.71      3.49 o 
  -6  -9   8       54.01       57.12      5.51 o 
  -5  -9   8        1.90        0.65      2.00 o 
  -4  -9   8        6.69        7.30      1.81 o 
  -3  -9   8       23.20       25.35      4.63 o 
  -2  -9   8       19.46       21.02      1.72 o 
  -1  -9   8      177.82      175.49      3.52 o 
   0  -9   8        5.95        4.83      1.37 o 
   1  -9   8      106.31      107.52      2.89 o 
   2  -9   8       41.34       44.85      2.71 o 
   3  -9   8      243.59      248.45      4.15 o 
   4  -9   8       57.28       57.22      2.42 o 
   5  -9   8        5.78        4.70      1.65 o 
   6  -9   8       67.61       67.07      3.07 o 
   7  -9   8       46.87       44.70      3.10 o 
   8  -9   8       28.12       28.25      4.07 o 
   9  -9   8       22.68       19.90      4.18 o 
  -8  -8   8        2.02        4.40      3.76 o 
  -7  -8   8       61.77       57.99      3.38 o 
  -6  -8   8        0.01        4.63      4.56 o 
  -5  -8   8        4.90        4.56      1.82 o 
  -4  -8   8       19.20       18.40      1.76 o 
  -3  -8   8       69.92       63.16      2.45 o 
  -2  -8   8       36.75       29.90      1.72 o 
  -1  -8   8        3.29        3.51      1.40 o 
   0  -8   8        5.98        4.11      0.85 o 
   1  -8   8      297.63      300.01      3.99 o 
   2  -8   8        0.07        0.77      0.78 o 
   3  -8   8      379.61      391.59      5.08 o 
   4  -8   8      229.43      228.51      4.63 o 
   5  -8   8        4.58        4.30      1.65 o 
   6  -8   8       60.36       52.34      2.79 o 
   7  -8   8        4.99        3.25      3.42 o 
   8  -8   8       48.04       53.53      4.27 o 
   9  -8   8        7.13       13.01      3.98 o 
  -8  -7   8       12.51       12.60      3.11 o 
  -7  -7   8       37.83       33.95      3.09 o 
  -6  -7   8       13.06       13.82      3.85 o 
  -5  -7   8       88.19       85.57      2.76 o 
  -4  -7   8      158.31      147.34      3.16 o 
  -3  -7   8      315.95      298.77      8.67 o 
  -2  -7   8        3.39        0.90      1.12 o 
  -1  -7   8      123.63      120.13      2.61 o 
   0  -7   8        1.53        2.46      0.76 o 
   1  -7   8      705.79      750.20      4.78 o 
   2  -7   8     1147.66     1089.23      5.67 o 
   3  -7   8       20.51       21.29      2.39 o 
   4  -7   8      156.59      149.10      3.46 o 
   5  -7   8       42.13       40.90      2.32 o 
   6  -7   8       13.39       14.21      2.81 o 
   7  -7   8        1.60        4.05      2.30 o 
   8  -7   8        3.36        2.21      3.12 o 
   9  -7   8        0.14       -3.80      4.15 o 
  -8  -6   8       34.85       35.46      2.66 o 
  -7  -6   8       59.34       59.86      7.34 o 
  -6  -6   8      440.83      435.13      6.58 o 
  -5  -6   8      297.62      289.04      4.22 o 
  -4  -6   8       29.00       22.04      1.68 o 
  -3  -6   8      232.58      225.65      3.35 o 
  -2  -6   8      240.20      227.02      7.45 o 
  -1  -6   8      377.08      387.99      3.16 o 
   0  -6   8      765.50      731.76      9.49 o 
   1  -6   8       67.90       52.78      2.33 o 
   2  -6   8      340.44      302.97      3.26 o 
   3  -6   8       74.53       75.58      2.40 o 
   4  -6   8        6.32        5.67      1.31 o 
   5  -6   8       63.82       59.98      2.50 o 
   6  -6   8      115.60      115.38      3.57 o 
   7  -6   8        1.05        0.60      2.71 o 
   8  -6   8        0.20        2.90      3.14 o 
   9  -6   8        0.05        4.43      4.11 o 
  -8  -5   8      117.28      119.98      3.85 o 
  -7  -5   8      182.13      170.40      4.35 o 
  -6  -5   8       71.54       70.55      2.91 o 
  -5  -5   8       49.53       51.59      2.47 o 
  -4  -5   8      708.10      678.71     15.66 o 
  -3  -5   8      123.88      122.58      3.08 o 
  -2  -5   8      564.55      554.45      7.17 o 
  -1  -5   8       11.70        5.89      0.63 o 
   0  -5   8        1.15        2.44      0.69 o 
   1  -5   8      224.94      239.09      4.71 o 
   2  -5   8        4.80        1.32      0.64 o 
   3  -5   8       51.35       39.53      1.86 o 
   4  -5   8       28.77       32.04      1.84 o 
   5  -5   8        0.01        0.65      1.50 o 
   6  -5   8      189.73      184.94      4.82 o 
   7  -5   8        2.99        2.53      2.73 o 
   8  -5   8       18.32       16.01      3.34 o 
  -9  -4   8       11.56       13.78      6.05 o 
  -8  -4   8       52.28       55.52      2.50 o 
  -7  -4   8       57.55       51.84      6.37 o 
  -6  -4   8       79.69       78.96      3.01 o 
  -5  -4   8      214.36      210.85      4.10 o 
  -4  -4   8       91.16       87.08      2.30 o 
  -3  -4   8       49.12       42.19      1.16 o 
  -2  -4   8       18.68       18.11      1.34 o 
  -1  -4   8      406.01      432.02      3.43 o 
   0  -4   8      246.52      212.21      3.90 o 
   1  -4   8        0.11        0.48      0.63 o 
   2  -4   8      148.33      160.02      2.01 o 
   3  -4   8      151.36      150.79      3.03 o 
   4  -4   8      256.87      245.99      4.02 o 
   5  -4   8       18.22       17.23      1.74 o 
   6  -4   8      141.20      149.56      5.37 o 
   7  -4   8      326.95      328.31      8.19 o 
   8  -4   8        6.20        3.36      3.32 o 
  -9  -3   8        6.39        8.91      2.26 o 
  -8  -3   8       14.65       14.25      1.89 o 
  -7  -3   8      271.55      264.80      4.88 o 
  -6  -3   8       18.00       14.28      1.65 o 
  -5  -3   8        0.29       -0.08      1.17 o 
  -4  -3   8        0.58        0.51      0.98 o 
  -3  -3   8     1731.22     1754.53      8.41 o 
  -2  -3   8       23.20       19.00      0.75 o 
  -1  -3   8      508.00      513.73      3.65 o 
   0  -3   8      355.91      374.20      3.06 o 
   1  -3   8       37.28       32.85      1.07 o 
   2  -3   8      442.20      427.48      3.16 o 
   3  -3   8       20.69       19.92      1.39 o 
   4  -3   8      437.15      428.23     11.31 o 
   5  -3   8      153.60      156.63      5.09 o 
   6  -3   8        9.51        7.08      2.63 o 
   7  -3   8        6.79        8.83      2.75 o 
   8  -3   8       58.66       52.25      4.60 o 
 -10  -2   8        1.69       -0.27      3.20 o 
  -9  -2   8        7.72        9.52      2.02 o 
  -8  -2   8       83.50       82.84      2.75 o 
  -7  -2   8       67.41       65.93      2.27 o 
  -6  -2   8       51.69       45.68      2.18 o 
  -5  -2   8      568.35      578.54      7.76 o 
  -4  -2   8       21.69       20.87      1.47 o 
  -3  -2   8     1877.38     1815.84     11.53 o 
  -2  -2   8      616.11      620.27      4.41 o 
  -1  -2   8      538.33      558.14      3.72 o 
   0  -2   8      243.72      234.97      3.67 o 
   1  -2   8        4.12        3.61      0.65 o 
   2  -2   8     1006.99      999.78      4.70 o 
   3  -2   8       39.99       36.42      1.57 o 
   4  -2   8      171.65      163.31      4.90 o 
   5  -2   8        2.60        1.60      2.10 o 
   6  -2   8        5.33        6.88      2.41 o 
   7  -2   8       39.44       37.93      3.73 o 
   8  -2   8        9.80        4.31      3.77 o 
 -11  -1   8        0.49        2.89      4.26 o 
 -10  -1   8      109.71      120.59      5.33 o 
  -9  -1   8      171.49      169.97      3.96 o 
  -8  -1   8        7.34        6.35      1.52 o 
  -7  -1   8      174.98      176.23      3.33 o 
  -6  -1   8      265.11      242.34      3.57 o 
  -5  -1   8      563.39      528.89      5.69 o 
  -4  -1   8      222.54      232.59      4.30 o 
  -3  -1   8     1569.35     1623.34     10.84 o 
  -2  -1   8     1591.40     1619.07     13.48 o 
  -1  -1   8       49.43       50.58      1.26 o 
   0  -1   8      588.23      575.38      3.54 o 
   1  -1   8      226.91      224.77      2.18 o 
   2  -1   8       37.05       35.33      0.96 o 
   3  -1   8        8.53        5.31      1.76 o 
   4  -1   8       43.59       35.73      2.75 o 
   5  -1   8        0.67       -0.20      2.29 o 
   6  -1   8      111.93      113.55      4.93 o 
   7  -1   8        7.63        3.64      3.09 o 
   8  -1   8       68.92       77.86      5.05 o 
 -11   0   8       38.11       33.85      3.85 o 
 -10   0   8       48.27       52.57      7.88 o 
  -9   0   8        0.45        0.08      1.79 o 
  -8   0   8        3.90        2.95      1.37 o 
  -7   0   8      164.01      153.78      3.08 o 
  -6   0   8        0.75        0.83      1.03 o 
  -5   0   8     1537.88     1565.68      8.05 o 
  -4   0   8      763.68      768.78     12.73 o 
  -3   0   8        3.71        6.29      1.03 o 
  -2   0   8      615.47      596.71      4.01 o 
  -1   0   8      201.58      193.12      2.13 o 
   0   0   8      104.47      104.04      1.55 o 
   1   0   8        9.67       11.20      1.64 o 
   2   0   8     1317.52     1274.86      7.73 o 
   3   0   8       11.21        8.34      1.73 o 
   4   0   8       22.48       20.08      2.48 o 
   5   0   8       11.43       11.51      2.38 o 
   6   0   8       84.70       83.13      4.48 o 
   7   0   8      119.63      123.96      5.62 o 
 -11   1   8        5.16        3.26      3.69 o 
 -10   1   8        1.12        0.57      2.27 o 
  -9   1   8       10.71        9.42      2.78 o 
  -8   1   8       29.52       28.33      1.94 o 
  -7   1   8      440.77      441.03      4.90 o 
  -6   1   8      119.77      122.40      2.55 o 
  -5   1   8        0.51        0.16      0.89 o 
  -4   1   8       24.28       30.21      1.26 o 
  -3   1   8       29.93       33.39      1.17 o 
  -2   1   8       25.68       28.19      0.88 o 
  -1   1   8      186.99      197.44      1.46 o 
   0   1   8     1331.90     1310.36      5.42 o 
   1   1   8      180.41      161.93      2.13 o 
   2   1   8       25.65       23.69      1.12 o 
   3   1   8        9.18        8.22      1.41 o 
   4   1   8       56.96       54.20      2.34 o 
   5   1   8        4.88        4.60      2.51 o 
   6   1   8      158.58      164.03      5.93 o 
   7   1   8      124.00      130.76      5.51 o 
 -11   2   8       64.03       68.28      4.90 o 
 -10   2   8        0.18        1.20      2.70 o 
  -9   2   8        7.83        7.18      2.75 o 
  -8   2   8        6.95        6.08      1.41 o 
  -7   2   8       99.40      103.01      2.55 o 
  -6   2   8       29.83       33.76      1.75 o 
  -5   2   8       27.65       31.71      1.40 o 
  -4   2   8        0.01        0.49      1.07 o 
  -3   2   8      273.68      280.59      2.95 o 
  -2   2   8      181.05      180.67      1.64 o 
  -1   2   8       70.04       68.46      2.16 o 
   0   2   8        3.77        2.23      0.66 o 
   1   2   8      137.19      129.20      2.02 o 
   2   2   8      143.03      121.53      2.07 o 
   3   2   8       23.16       22.29      1.68 o 
   4   2   8      400.83      413.43      5.51 o 
   5   2   8       34.35       35.05      2.37 o 
   6   2   8      124.87      130.58      5.42 o 
 -11   3   8        3.30       -3.24      3.45 o 
 -10   3   8        7.44        8.81      2.37 o 
  -9   3   8       40.99       40.22      3.15 o 
  -8   3   8        2.90        3.88      1.28 o 
  -7   3   8      381.95      402.91      4.66 o 
  -6   3   8       90.95       89.49      2.19 o 
  -5   3   8       72.73       76.02      1.91 o 
  -4   3   8       69.74       65.20      2.47 o 
  -3   3   8       94.70       83.03      1.68 o 
  -2   3   8      300.28      291.87      2.61 o 
  -1   3   8        1.25        1.43      0.70 o 
   0   3   8      213.62      191.10      2.38 o 
   1   3   8       54.36       43.86      1.39 o 
   2   3   8       82.37       91.20      1.94 o 
   3   3   8       24.64       26.71      1.84 o 
   4   3   8      105.72      105.73      4.83 o 
   5   3   8       83.31       87.93      3.23 o 
 -11   4   8        1.78        2.90      3.44 o 
 -10   4   8      223.74      236.81      4.95 o 
  -9   4   8      174.50      179.90      5.48 o 
  -8   4   8        5.44        8.79      1.44 o 
  -7   4   8      220.53      225.08      4.82 o 
  -6   4   8       11.67        7.92      1.12 o 
  -5   4   8        1.07       -0.50      0.98 o 
  -4   4   8       96.75       99.18      2.01 o 
  -3   4   8       15.77       13.66      1.15 o 
  -2   4   8      277.46      262.23      2.29 o 
  -1   4   8      131.18      107.79      1.84 o 
   0   4   8        6.94        3.68      0.84 o 
   1   4   8        0.26        0.99      0.85 o 
   2   4   8       64.56       59.27      1.85 o 
   3   4   8       14.87       12.92      1.65 o 
   4   4   8       14.95       14.85      3.22 o 
   5   4   8        0.55       -2.56      2.94 o 
   6   4   8        1.07       -1.08      3.88 o 
 -11   5   8       28.80       34.90      4.28 o 
 -10   5   8       16.47        8.88      2.48 o 
  -9   5   8      101.22       99.72      6.98 o 
  -8   5   8       55.95       53.98      2.08 o 
  -7   5   8       61.88       58.98      2.08 o 
  -6   5   8      109.66      114.12      2.57 o 
  -5   5   8      140.81      129.46      2.52 o 
  -4   5   8       20.86       21.99      1.16 o 
  -3   5   8       26.70       22.19      1.41 o 
  -2   5   8      117.31      113.21      4.22 o 
  -1   5   8       38.17       32.63      1.54 o 
   0   5   8      202.01      176.59      2.53 o 
   1   5   8        1.27        0.81      0.91 o 
   2   5   8      137.21      135.33      2.56 o 
   3   5   8        9.45        3.35      2.66 o 
   4   5   8       10.35        9.81      3.00 o 
   5   5   8        1.82       -3.02      3.43 o 
 -11   6   8       84.59       90.42      5.48 o 
 -10   6   8        0.01       -2.57      2.62 o 
  -9   6   8       38.03       31.31      3.10 o 
  -8   6   8       39.57       37.29      1.96 o 
  -7   6   8       14.87       10.62      1.45 o 
  -6   6   8        5.04        6.29      1.21 o 
  -5   6   8        0.08        1.40      1.27 o 
  -4   6   8      259.93      263.12      3.98 o 
  -3   6   8       34.42       33.60      2.40 o 
  -2   6   8      414.61      371.93      4.23 o 
  -1   6   8       40.42       47.00      2.04 o 
   0   6   8       42.40       46.64      1.56 o 
   1   6   8       89.07       82.63      2.58 o 
   2   6   8       47.14       44.94      3.58 o 
   3   6   8      154.78      158.46      5.63 o 
   4   6   8        1.75        1.78      3.46 o 
 -11   7   8        0.12       -1.13      3.82 o 
 -10   7   8       10.53        8.51      3.12 o 
  -9   7   8       23.34       21.13      3.37 o 
  -8   7   8        0.09       -0.98      1.54 o 
  -7   7   8      226.60      238.80      4.70 o 
  -6   7   8       39.21       38.24      2.06 o 
  -5   7   8       40.41       41.02      1.99 o 
  -4   7   8      295.67      284.30      4.23 o 
  -3   7   8      189.90      180.43      4.98 o 
  -2   7   8       31.62       34.71      1.79 o 
  -1   7   8       12.51       13.46      1.49 o 
   0   7   8       57.29       52.08      2.26 o 
   1   7   8      277.96      298.20      5.00 o 
   2   7   8        5.93        4.64      2.63 o 
   3   7   8       11.60       10.45      3.19 o 
   4   7   8       80.20       83.82      5.26 o 
 -11   8   8        2.00        0.54      4.15 o 
 -10   8   8       33.81       32.28      3.91 o 
  -9   8   8       68.69       70.29      6.35 o 
  -8   8   8        3.70        2.52      1.62 o 
  -7   8   8      118.79      124.97      3.59 o 
  -6   8   8      177.74      179.95      3.96 o 
  -5   8   8      358.43      350.52      5.10 o 
  -4   8   8       20.65       21.63      2.31 o 
  -3   8   8        7.53        8.25      1.93 o 
  -2   8   8       67.94       66.80      2.41 o 
  -1   8   8      127.39      131.74      3.20 o 
   0   8   8       69.90       76.48      3.79 o 
   1   8   8       69.65       68.40      4.06 o 
   2   8   8       41.75       41.64      3.86 o 
   3   8   8        1.08        0.15      3.67 o 
 -10   9   8       15.79       11.47      3.59 o 
  -8   9   8       31.41       32.50      2.55 o 
  -7   9   8      130.96      120.76      3.65 o 
  -6   9   8      414.68      410.46      5.93 o 
  -5   9   8       32.89       30.14      2.70 o 
  -4   9   8        4.72        3.21      1.86 o 
  -3   9   8      114.06      116.28      4.58 o 
  -2   9   8       94.14       93.76      2.90 o 
  -1   9   8        2.75        6.14      2.98 o 
   0   9   8       28.98       27.82      2.19 o 
   1   9   8        5.51        3.93      2.99 o 
   2   9   8       63.79       59.82      4.43 o 
 -10  10   8        2.95        3.69      4.17 o 
  -9  10   8        2.14       -3.26      3.40 o 
  -8  10   8      453.84      440.97     17.40 o 
  -7  10   8        9.02        7.41      2.17 o 
  -6  10   8       19.10       20.19      2.94 o 
  -5  10   8      100.48      104.99      4.47 o 
  -4  10   8        3.34        2.76      2.00 o 
  -3  10   8        5.80        5.09      2.18 o 
  -2  10   8       39.84       36.00      3.35 o 
  -1  10   8       23.07       22.10      2.69 o 
   0  10   8        2.82        2.77      3.36 o 
   1  10   8        0.41       -0.56      3.86 o 
  -8  11   8       15.93       12.02      2.92 o 
  -7  11   8       83.99       80.81      4.23 o 
  -6  11   8        1.79        0.11      2.40 o 
  -5  11   8       28.06       21.97      2.93 o 
  -4  11   8       72.36       71.52      4.20 o 
  -3  11   8        6.82        6.19      2.48 o 
  -2  11   8       12.58       10.55      2.91 o 
   0  11   8        8.75        4.54      4.21 o 
  -7  12   8       12.84       14.81      3.09 o 
  -6  12   8       33.34       32.76      3.52 o 
  -5  12   8        3.25        3.57      2.91 o 
  -4  12   8       57.31       58.70      4.28 o 
  -3  12   8       33.69       33.16      3.57 o 
  -6  13   8      261.08      265.78      7.72 o 
  -5  13   8        0.01        1.95      3.41 o 
  -4  13   8       15.34       18.16      3.52 o 
   0 -16   9        1.39        3.82      4.05 o 
   1 -16   9       12.40       14.87      3.69 o 
   2 -16   9       11.37       13.34      3.62 o 
   3 -16   9        8.79       10.33      3.73 o 
   4 -16   9       65.23       62.47      4.65 o 
  -2 -15   9        0.39       -0.10      4.22 o 
  -1 -15   9        1.30        1.65      3.74 o 
   0 -15   9        6.58        0.78      3.48 o 
   1 -15   9       66.43       68.97      4.64 o 
   2 -15   9      186.07      192.44      6.57 o 
   3 -15   9        4.24        6.84      3.23 o 
   4 -15   9        3.53        0.54      3.43 o 
   5 -15   9        2.06        3.15      3.67 o 
  -3 -14   9       23.98       22.45      3.89 o 
  -2 -14   9       86.23       90.51      4.87 o 
  -1 -14   9       49.55       50.83      4.13 o 
   0 -14   9       18.32       20.58      3.25 o 
   1 -14   9       26.93       24.32      2.83 o 
   2 -14   9       10.27        7.95      2.81 o 
   3 -14   9       63.00       62.25      4.45 o 
   4 -14   9       14.10       12.06      3.12 o 
   5 -14   9       34.14       37.62      4.06 o 
   6 -14   9       40.19       45.12      4.31 o 
  -3 -13   9       68.76       64.60      4.30 o 
  -2 -13   9       34.11       34.32      3.00 o 
  -1 -13   9       28.69       27.41      2.72 o 
   0 -13   9       32.22       32.14      4.77 o 
   1 -13   9      291.18      311.75      5.73 o 
   2 -13   9       35.19       31.23      2.68 o 
   3 -13   9       47.42       42.27      2.87 o 
   4 -13   9        2.30        1.12      2.31 o 
   5 -13   9       51.99       47.65      4.17 o 
  -4 -12   9      107.25      113.58      5.01 o 
  -3 -12   9       62.01       62.44      3.29 o 
  -2 -12   9      264.43      266.60      8.61 o 
  -1 -12   9      318.93      334.00      5.89 o 
   0 -12   9       33.18       34.66      2.40 o 
   1 -12   9       64.87       59.34      4.28 o 
   2 -12   9        8.65        4.54      1.92 o 
   3 -12   9      133.28      130.52      5.84 o 
   4 -12   9      150.08      153.97      4.49 o 
   5 -12   9       13.70        6.12      5.07 o 
  -4 -11   9      150.61      152.13      4.31 o 
  -3 -11   9      306.46      324.21      7.06 o 
  -2 -11   9      306.54      315.81      6.38 o 
  -1 -11   9       20.85       19.32      2.03 o 
   0 -11   9       16.16       17.57      1.96 o 
   1 -11   9       32.26       30.45      2.23 o 
   2 -11   9      518.23      540.52      7.00 o 
   3 -11   9        4.12        1.83      1.91 o 
   4 -11   9       17.99       21.53      3.73 o 
   5 -11   9       33.94       32.84      2.55 o 
   6 -11   9        0.67        0.11      2.43 o 
   7 -11   9        0.05       -3.52      3.52 o 
   8 -11   9       16.46       16.75      4.21 o 
  -7 -10   9       11.04        8.23      3.94 o 
  -5 -10   9       61.62       63.88      5.67 o 
  -4 -10   9      132.75      143.26      3.82 o 
  -3 -10   9       48.52       49.70      2.49 o 
  -2 -10   9       88.22       89.44      3.58 o 
  -1 -10   9       36.49       40.28      2.21 o 
   0 -10   9      244.27      263.64      6.64 o 
   1 -10   9        9.22        8.92      1.63 o 
   2 -10   9      121.24      122.96      3.46 o 
   3 -10   9      104.21       97.50      4.97 o 
   4 -10   9        2.17        0.36      2.62 o 
   5 -10   9       18.89       17.52      2.14 o 
   6 -10   9      143.83      148.80     12.40 o 
   7 -10   9       17.58       16.24      3.18 o 
   8 -10   9       43.76       40.92      4.35 o 
  -7  -9   9       28.22       28.22      4.13 o 
  -6  -9   9       53.98       52.76      5.64 o 
  -5  -9   9      156.33      172.08      7.74 o 
  -4  -9   9      148.81      159.81      3.76 o 
  -3  -9   9        3.88        6.49      1.57 o 
  -2  -9   9      129.01      131.40      7.61 o 
  -1  -9   9        0.12        0.10      1.35 o 
   0  -9   9       86.93       88.56      3.73 o 
   1  -9   9      288.34      289.93      3.32 o 
   2  -9   9       10.07        9.25      1.10 o 
   3  -9   9      679.67      694.63     12.33 o 
   4  -9   9      208.74      212.49      4.33 o 
   5  -9   9       31.74       26.82      2.68 o 
   6  -9   9       31.73       35.78      2.83 o 
   7  -9   9        4.03        3.73      2.71 o 
   8  -9   9      173.82      183.59      6.76 o 
  -8  -8   9        0.55       -1.47      3.62 o 
  -7  -8   9        9.05        4.68      2.60 o 
  -6  -8   9      146.72      146.51      6.89 o 
  -5  -8   9        2.56        1.55      3.56 o 
  -4  -8   9       11.50       10.85      1.63 o 
  -3  -8   9      285.56      279.76      4.33 o 
  -2  -8   9       52.09       52.58      2.13 o 
  -1  -8   9      344.63      339.93      6.87 o 
   0  -8   9       48.93       47.98      1.87 o 
   1  -8   9      610.59      630.01     10.30 o 
   2  -8   9      164.31      164.52      2.52 o 
   3  -8   9      331.78      326.64      4.92 o 
   4  -8   9        3.31       -0.34      1.51 o 
   5  -8   9       55.74       49.18      5.63 o 
   6  -8   9       34.70       34.18      2.61 o 
   7  -8   9      158.50      174.90      6.38 o 
   8  -8   9        2.98       -2.63      3.58 o 
  -8  -7   9      109.13      104.56      5.29 o 
  -7  -7   9        0.41        1.70      2.28 o 
  -6  -7   9       51.13       51.63      2.94 o 
  -5  -7   9      207.79      229.15      7.83 o 
  -4  -7   9        0.08       -0.66      1.53 o 
  -3  -7   9      509.45      508.53     19.88 o 
  -2  -7   9      257.28      251.46      3.73 o 
  -1  -7   9       10.10       14.07      0.98 o 
   0  -7   9      196.57      179.68      2.15 o 
   1  -7   9      591.15      574.94      4.38 o 
   2  -7   9        6.05        1.58      0.79 o 
   3  -7   9      155.61      127.97      3.18 o 
   4  -7   9       44.75       42.82      2.22 o 
   5  -7   9       17.47       15.61      1.96 o 
   6  -7   9        2.11        2.18      2.01 o 
   7  -7   9        8.19        8.48      3.04 o 
   8  -7   9       17.70       13.90      3.75 o 
  -9  -6   9        4.49        0.51      3.72 o 
  -8  -6   9       15.31       12.77      2.79 o 
  -7  -6   9       35.07       34.14      2.69 o 
  -6  -6   9      124.92      130.21      3.95 o 
  -5  -6   9      192.32      194.08      4.35 o 
  -4  -6   9      242.07      228.64      4.48 o 
  -3  -6   9      478.31      456.44      3.94 o 
  -2  -6   9      156.57      145.85      2.25 o 
  -1  -6   9     1360.54     1353.47      8.19 o 
   0  -6   9       23.88       12.84      1.01 o 
   1  -6   9      306.42      264.45      2.93 o 
   2  -6   9       87.46       85.26      1.76 o 
   3  -6   9        3.90        4.22      1.30 o 
   4  -6   9        8.81        5.52      1.54 o 
   5  -6   9        7.82        5.01      1.76 o 
   6  -6   9      440.79      438.24      8.93 o 
   7  -6   9       31.73       24.64      3.57 o 
   8  -6   9       39.83       38.88      4.37 o 
  -9  -5   9       33.86       25.28      3.22 o 
  -8  -5   9       41.16       38.23      2.99 o 
  -7  -5   9      111.81      109.13      5.57 o 
  -6  -5   9      214.13      208.39      5.79 o 
  -5  -5   9      594.39      591.02     12.07 o 
  -4  -5   9       21.29       16.66      1.67 o 
  -3  -5   9      487.25      487.10      3.71 o 
  -2  -5   9      324.93      333.91      3.05 o 
  -1  -5   9      403.39      350.85      3.42 o 
   0  -5   9        0.00        0.32      0.71 o 
   1  -5   9        3.11        3.64      0.75 o 
   2  -5   9       54.11       59.83      1.47 o 
   3  -5   9      427.81      403.09      8.36 o 
   4  -5   9      740.24      721.46     26.29 o 
   5  -5   9       20.64       20.73      1.96 o 
   6  -5   9       96.72       97.92      4.73 o 
   7  -5   9       14.05        8.51      3.03 o 
   8  -5   9       11.51       16.28      3.68 o 
  -9  -4   9        0.01        1.10      2.84 o 
  -8  -4   9        0.01       -2.32      2.32 o 
  -7  -4   9      205.04      201.88      4.61 o 
  -6  -4   9      333.40      321.25      9.54 o 
  -5  -4   9      146.21      140.73      3.54 o 
  -4  -4   9      378.83      377.24      9.79 o 
  -3  -4   9     1344.31     1298.51      8.88 o 
  -2  -4   9        3.96        3.70      0.85 o 
  -1  -4   9       79.92       78.99      1.67 o 
   0  -4   9      193.18      194.40      2.44 o 
   1  -4   9      190.23      181.53      2.33 o 
   2  -4   9      697.94      651.57      8.43 o 
   3  -4   9       94.84       98.85      2.66 o 
   4  -4   9       38.19       34.33      1.92 o 
   5  -4   9       82.56       77.40      4.04 o 
   6  -4   9        6.05        6.58      2.84 o 
   7  -4   9       13.81       13.09      3.06 o 
   8  -4   9       10.35        2.71      3.91 o 
  -9  -3   9      117.41      118.77      4.01 o 
  -8  -3   9      292.33      288.35      6.28 o 
  -7  -3   9       12.46        9.30      2.25 o 
  -6  -3   9      273.14      262.54      9.31 o 
  -5  -3   9      404.53      387.46      8.11 o 
  -4  -3   9        0.21        0.68      1.09 o 
  -3  -3   9      834.38      810.10      6.78 o 
  -2  -3   9      224.10      212.96      1.84 o 
  -1  -3   9      165.45      172.40      2.31 o 
   0  -3   9       41.51       32.41      1.13 o 
   1  -3   9       31.06       40.88      1.56 o 
   2  -3   9        3.41        1.35      0.71 o 
   3  -3   9      508.35      470.42      6.60 o 
   4  -3   9      168.90      164.41      5.07 o 
   5  -3   9       26.93       24.05      2.96 o 
   6  -3   9      150.20      166.33      5.94 o 
   7  -3   9       96.13       94.86      5.18 o 
 -10  -2   9       99.82      107.15      5.08 o 
  -9  -2   9      100.60      104.98      2.68 o 
  -8  -2   9        6.47        7.63      1.64 o 
  -7  -2   9      143.31      135.36      3.12 o 
  -6  -2   9      213.52      205.07      4.13 o 
  -5  -2   9      479.50      474.96      9.13 o 
  -4  -2   9        0.09        2.06      1.07 o 
  -3  -2   9       40.87       37.20      2.34 o 
  -2  -2   9      286.24      283.53      2.95 o 
  -1  -2   9       16.35       20.77      1.06 o 
   0  -2   9      258.96      235.30      2.53 o 
   1  -2   9     1754.59     1711.59     10.91 o 
   2  -2   9      177.22      176.79      2.16 o 
   3  -2   9       75.29       77.67      3.50 o 
   4  -2   9      134.51      150.44      4.95 o 
   5  -2   9       36.92       40.27      3.32 o 
   6  -2   9       65.14       66.64      4.29 o 
   7  -2   9       30.48       21.83      3.71 o 
 -11  -1   9       48.60       48.75      4.48 o 
 -10  -1   9       11.40       10.10      3.02 o 
  -9  -1   9       34.87       43.05      2.94 o 
  -8  -1   9       57.44       52.59      2.94 o 
  -7  -1   9      241.66      242.97      4.48 o 
  -6  -1   9       91.65       86.86      2.71 o 
  -5  -1   9        9.10        6.92      1.27 o 
  -4  -1   9      183.75      184.21      3.82 o 
  -3  -1   9       35.80       30.98      1.52 o 
  -2  -1   9        6.47        7.30      0.86 o 
  -1  -1   9     1725.36     1662.94      6.57 o 
   0  -1   9       59.81       57.07      1.31 o 
   1  -1   9        1.10        1.22      0.63 o 
   2  -1   9      401.42      418.29      4.22 o 
   3  -1   9       73.14       74.62      3.55 o 
   4  -1   9       67.34       62.09      3.66 o 
   5  -1   9       10.35        8.34      2.49 o 
   6  -1   9       97.35      100.58      5.13 o 
   7  -1   9      164.31      182.57      6.80 o 
 -11   0   9      105.73      112.69      6.03 o 
 -10   0   9       52.48       51.92      4.23 o 
  -9   0   9       26.52       22.68      2.02 o 
  -8   0   9       12.55       14.19      1.56 o 
  -7   0   9       11.90       12.59      1.39 o 
  -6   0   9      138.18      131.69      2.74 o 
  -5   0   9       52.56       49.46      1.73 o 
  -4   0   9       13.01       13.59      1.39 o 
  -3   0   9      953.18      943.39      6.73 o 
  -2   0   9       87.39       85.04      1.68 o 
  -1   0   9      111.83      108.57      2.18 o 
   0   0   9      222.12      222.86      3.66 o 
   1   0   9      121.09      115.63      2.35 o 
   2   0   9      637.52      618.30      5.20 o 
   3   0   9        4.65        2.38      1.75 o 
   4   0   9       84.78       86.60      4.07 o 
   5   0   9       24.07       30.45      3.28 o 
   6   0   9        6.99        4.59      3.10 o 
   7   0   9       63.86       74.23      4.48 o 
 -11   1   9       57.75       56.91      4.57 o 
 -10   1   9       35.81       39.25      3.96 o 
  -9   1   9       51.86       49.08      2.30 o 
  -8   1   9       74.40       74.71      2.48 o 
  -7   1   9        0.49        0.01      1.22 o 
  -6   1   9       59.29       60.47      1.97 o 
  -5   1   9       61.93       59.44      1.82 o 
  -4   1   9        6.42        7.03      0.94 o 
  -3   1   9      426.63      418.05      8.61 o 
  -2   1   9      104.97      101.23      1.51 o 
  -1   1   9     1489.18     1459.25      8.62 o 
   0   1   9     1722.34     1693.14     10.10 o 
   1   1   9      109.33      105.69      1.89 o 
   2   1   9       65.43       71.67      1.86 o 
   3   1   9       87.91       81.16      2.58 o 
   4   1   9      165.13      175.67      5.49 o 
   5   1   9       96.12       99.57      4.69 o 
   6   1   9      232.64      257.06      7.35 o 
 -11   2   9        0.52        0.66      3.53 o 
 -10   2   9       57.42       59.23      6.15 o 
  -9   2   9       12.92       14.61      1.89 o 
  -8   2   9       53.30       47.46      2.41 o 
  -7   2   9      222.83      228.24      3.69 o 
  -6   2   9        0.14        0.04      1.02 o 
  -5   2   9      219.64      223.19      3.17 o 
  -4   2   9        0.74        1.15      0.87 o 
  -3   2   9     1310.33     1318.78     11.28 o 
  -2   2   9     2878.92     2877.93     44.10 o 
  -1   2   9      164.87      159.58      2.07 o 
   0   2   9       42.57       50.19      1.38 o 
   1   2   9      385.36      359.53      3.41 o 
   2   2   9      153.91      148.72      2.40 o 
   3   2   9      154.69      161.30      5.17 o 
   4   2   9      183.51      189.51      6.99 o 
   5   2   9       64.31       62.87      4.13 o 
   6   2   9       31.54       32.28      4.03 o 
 -11   3   9       36.21       39.36      4.36 o 
 -10   3   9      109.63      109.45      6.50 o 
  -9   3   9      128.00      131.73      3.78 o 
  -8   3   9       59.48       59.73      2.28 o 
  -7   3   9      179.90      181.07      3.31 o 
  -6   3   9        1.75        2.95      1.02 o 
  -5   3   9      374.51      377.50      9.53 o 
  -4   3   9      532.29      549.87      5.23 o 
  -3   3   9      250.72      262.60      3.56 o 
  -2   3   9      185.91      187.76      4.44 o 
  -1   3   9      309.88      276.29      2.81 o 
   0   3   9      258.14      233.55      3.26 o 
   1   3   9       20.32       21.90      1.25 o 
   2   3   9      299.18      312.16      3.53 o 
   3   3   9       42.32       37.57      2.29 o 
   4   3   9       36.94       39.38      2.44 o 
   5   3   9       27.09       23.31      3.69 o 
 -11   4   9       48.16       59.21      4.76 o 
 -10   4   9       24.03       30.55      5.57 o 
  -9   4   9       46.58       48.21      2.30 o 
  -8   4   9       65.75       67.29      2.43 o 
  -7   4   9       15.07       13.39      1.44 o 
  -6   4   9       27.07       26.54      2.11 o 
  -5   4   9        4.24        5.34      1.10 o 
  -4   4   9        1.16        1.06      1.11 o 
  -3   4   9      142.12      126.14      2.53 o 
  -2   4   9      156.96      141.46      4.06 o 
  -1   4   9       32.39       30.99      1.23 o 
   0   4   9       75.34       80.62      1.91 o 
   1   4   9        1.52        0.93      0.92 o 
   2   4   9       64.44       59.40      1.90 o 
   3   4   9       92.74       86.37      2.91 o 
   4   4   9        0.10       -0.84      2.86 o 
   5   4   9       48.52       50.03      4.50 o 
 -11   5   9       87.26       92.05      5.59 o 
  -9   5   9        2.62        0.15      1.92 o 
  -8   5   9        6.84        4.80      1.54 o 
  -7   5   9       19.35       20.72      1.55 o 
  -6   5   9        5.98        4.70      1.22 o 
  -5   5   9       68.58       68.31      3.23 o 
  -4   5   9       17.42       20.78      1.48 o 
  -3   5   9       19.73       18.06      1.98 o 
  -2   5   9       67.81       73.17      3.30 o 
  -1   5   9       66.51       66.47      3.41 o 
   0   5   9      149.31      147.80      2.51 o 
   1   5   9      107.78      102.48      2.27 o 
   2   5   9        2.84        1.58      1.49 o 
   3   5   9      157.28      159.45      5.77 o 
   4   5   9        0.39       -0.77      3.32 o 
 -11   6   9        0.68       -3.85      3.85 o 
  -9   6   9        4.28        1.48      2.03 o 
  -8   6   9        1.72       -0.68      1.55 o 
  -7   6   9      454.65      465.67      5.37 o 
  -6   6   9      125.77      128.11      3.32 o 
  -5   6   9       58.46       62.39      2.35 o 
  -4   6   9       38.93       40.81      2.70 o 
  -3   6   9        0.50        1.16      1.64 o 
  -2   6   9      210.24      215.17      5.44 o 
  -1   6   9        5.99        5.50      1.31 o 
   0   6   9       12.42       11.51      1.46 o 
   1   6   9       79.31       79.28      4.45 o 
   2   6   9        0.00       -1.12      2.63 o 
   3   6   9       59.57       60.27      4.30 o 
   4   6   9        1.10        1.04      3.68 o 
 -11   7   9       27.47       26.99      4.08 o 
  -9   7   9      233.60      234.85      6.35 o 
  -8   7   9      146.01      150.00      4.90 o 
  -7   7   9      171.50      177.53      4.14 o 
  -6   7   9       86.60       88.40      2.99 o 
  -5   7   9        4.68        3.13      1.52 o 
  -4   7   9       55.41       56.54      3.21 o 
  -3   7   9        0.17       -0.01      1.64 o 
  -2   7   9      134.15      130.25      4.59 o 
  -1   7   9        1.31        0.46      1.31 o 
   0   7   9       56.41       53.05      2.88 o 
   1   7   9       81.02       81.19      2.94 o 
   2   7   9      102.10      106.24      4.89 o 
   3   7   9        1.38        1.02      3.65 o 
 -10   8   9        2.46       -1.26      3.65 o 
  -8   8   9       50.37       50.35      3.90 o 
  -7   8   9       11.77       10.19      1.90 o 
  -6   8   9      190.26      191.55      8.39 o 
  -5   8   9        6.04        9.48      2.23 o 
  -4   8   9       32.87       30.64      2.76 o 
  -3   8   9        0.27        1.02      1.98 o 
  -2   8   9        0.36        0.84      1.80 o 
  -1   8   9      115.87      117.39      4.62 o 
   0   8   9      272.56      289.62      6.45 o 
   1   8   9      103.59      115.47      4.90 o 
   2   8   9       16.31       14.17      3.73 o 
 -10   9   9        1.25       -1.96      4.01 o 
  -8   9   9       62.51       67.77      6.48 o 
  -7   9   9      102.06       96.09      3.60 o 
  -6   9   9        9.55        8.23      2.20 o 
  -5   9   9        5.38        4.73      2.17 o 
  -4   9   9      114.43      110.36      4.70 o 
  -3   9   9       19.99       16.95      2.82 o 
  -2   9   9      664.87      706.74     11.05 o 
  -1   9   9      198.86      205.58      6.32 o 
   0   9   9        1.23        2.09      1.99 o 
   1   9   9       41.17       37.62      3.82 o 
 -10  10   9        0.56       -4.74      4.74 o 
  -8  10   9       32.12       26.01      3.05 o 
  -7  10   9      126.89      131.41      5.19 o 
  -6  10   9       80.66       89.25      4.46 o 
  -5  10   9       33.06       32.22      3.28 o 
  -4  10   9      408.44      433.78      8.97 o 
  -3  10   9      219.12      225.95      6.74 o 
  -2  10   9        0.41       -2.52      2.52 o 
  -1  10   9        9.08       11.46      2.82 o 
  -8  11   9       12.59        9.20      3.08 o 
  -7  11   9       60.34       61.34      4.09 o 
  -6  11   9      139.42      146.38      5.63 o 
  -5  11   9        0.36       -2.67      2.67 o 
  -4  11   9        4.99        4.14      2.67 o 
  -3  11   9       77.64       72.24      4.67 o 
  -2  11   9        2.03        2.77      3.08 o 
  -7  12   9       15.68       12.26      3.46 o 
  -6  12   9      134.81      141.95      5.86 o 
  -5  12   9       65.70       67.81      4.60 o 
  -4  12   9        4.33        4.23      3.24 o 
  -3  12   9       57.39       55.39      4.30 o 
   1 -16  10        0.00        0.02      4.01 o 
   2 -16  10       41.40       48.20      4.40 o 
   3 -16  10      369.62      392.11      9.49 o 
  -1 -15  10       54.61       46.64      4.37 o 
   0 -15  10       12.12       12.36      3.53 o 
   1 -15  10      554.46      581.57     10.81 o 
   2 -15  10       10.46       16.58      3.42 o 
   3 -15  10       15.82       15.08      3.39 o 
   4 -15  10        9.95        7.39      3.66 o 
   5 -15  10        4.89        4.17      4.02 o 
  -2 -14  10       31.94       34.33      3.88 o 
  -1 -14  10      131.86      134.67      5.69 o 
   0 -14  10        0.39       -0.58      3.07 o 
   1 -14  10      121.95      115.84      5.11 o 
   2 -14  10       10.57        8.12      2.80 o 
   3 -14  10        1.95       -3.00      3.00 o 
   4 -14  10        0.36        2.51      3.22 o 
   5 -14  10        7.42        7.23      3.57 o 
   6 -14  10        0.01       -2.81      4.09 o 
  -3 -13  10       53.05       51.07      4.02 o 
  -2 -13  10       22.30       17.99      3.16 o 
  -1 -13  10      194.82      195.38      4.98 o 
   0 -13  10       17.95       16.83      2.61 o 
   1 -13  10        4.00        3.93      2.14 o 
   2 -13  10       70.31       64.82      3.27 o 
   3 -13  10        0.01        0.06      2.28 o 
   4 -13  10       81.87       95.42      4.95 o 
   5 -13  10       36.20       39.01      3.75 o 
  -3 -12  10      170.76      177.13      4.64 o 
  -2 -12  10       55.88       50.96      4.09 o 
  -1 -12  10       18.64       16.74      2.26 o 
   0 -12  10       74.56       79.53      3.25 o 
   1 -12  10      179.45      184.96      4.52 o 
   2 -12  10      133.84      148.09      4.20 o 
   3 -12  10      146.32      151.75      5.78 o 
   4 -12  10       46.74       44.86      6.04 o 
  -6 -11  10      104.26      108.79      6.25 o 
  -4 -11  10      199.83      205.49      8.77 o 
  -3 -11  10        0.72        1.84      2.00 o 
  -2 -11  10       63.14       61.47      3.52 o 
  -1 -11  10      222.85      244.79      4.77 o 
   0 -11  10      247.07      254.73      7.15 o 
   1 -11  10      240.82      251.38      4.90 o 
   2 -11  10        5.02        4.56      1.88 o 
   3 -11  10      141.37      131.42      3.93 o 
   4 -11  10      128.37      137.28      6.79 o 
   5 -11  10       54.84       56.41      3.00 o 
   6 -11  10      130.96      140.38      5.48 o 
   7 -11  10        3.45       -1.54      3.97 o 
  -7 -10  10       13.92       18.87      3.99 o 
  -6 -10  10      112.48      123.27      6.08 o 
  -5 -10  10       16.36       16.96      5.58 o 
  -4 -10  10       59.47       58.78      4.93 o 
  -3 -10  10      286.97      300.09      6.79 o 
  -2 -10  10       26.60       33.82      4.76 o 
  -1 -10  10       41.72       38.85      2.24 o 
   0 -10  10        0.20        0.27      1.50 o 
   1 -10  10      228.61      227.13      3.45 o 
   2 -10  10       45.39       45.87      4.22 o 
   3 -10  10      100.59      101.44      4.15 o 
   4 -10  10      322.19      331.75     10.67 o 
   5 -10  10       31.36       35.21      2.60 o 
   6 -10  10        0.17       -2.64      2.64 o 
   7 -10  10       10.88        8.77      3.58 o 
  -7  -9  10        0.31       -1.62      3.41 o 
  -6  -9  10      107.61      106.17      4.31 o 
  -5  -9  10       94.25       77.82      5.63 o 
  -4  -9  10        0.12       -3.78      3.78 o 
  -3  -9  10      116.82      108.52      3.10 o 
  -2  -9  10        1.70        1.90      1.46 o 
  -1  -9  10       80.23       80.82      2.66 o 
   0  -9  10       16.76       16.97      1.87 o 
   1  -9  10        9.58        9.83      0.98 o 
   2  -9  10      527.40      533.92      6.21 o 
   3  -9  10        7.64        8.03      1.59 o 
   4  -9  10       17.99       20.20      1.93 o 
   5  -9  10        1.12        1.89      2.03 o 
   6  -9  10        4.68        3.27      2.46 o 
   7  -9  10        3.70        4.81      3.45 o 
   8  -9  10       33.43       32.25      4.30 o 
  -8  -8  10       89.67       96.19      5.76 o 
  -7  -8  10       15.78       10.99      3.07 o 
  -6  -8  10       61.68       61.60      3.47 o 
  -5  -8  10       71.54       75.78      3.76 o 
  -4  -8  10       70.32       69.85      4.99 o 
  -3  -8  10      117.79      120.10      2.99 o 
  -2  -8  10       25.65       25.25      1.72 o 
  -1  -8  10        0.06        0.08      0.99 o 
   0  -8  10       14.15       14.92      1.01 o 
   1  -8  10        5.04        5.61      1.09 o 
   2  -8  10        1.34        2.20      1.38 o 
   3  -8  10        2.69        1.19      1.48 o 
   4  -8  10        0.01        1.35      1.63 o 
   5  -8  10        8.29        5.67      2.11 o 
   6  -8  10       73.17       78.35      3.32 o 
   7  -8  10       31.72       36.59      3.96 o 
   8  -8  10        0.86        2.18      4.10 o 
  -8  -7  10       12.94        9.82      3.20 o 
  -7  -7  10       68.40       69.78      3.62 o 
  -6  -7  10        5.19        6.73      2.17 o 
  -5  -7  10      152.98      151.98      7.74 o 
  -4  -7  10       14.09       10.85      1.75 o 
  -3  -7  10       17.76       15.99      1.74 o 
  -2  -7  10        2.18        1.72      0.91 o 
  -1  -7  10        1.90        2.90      1.16 o 
   0  -7  10        9.03        9.71      0.89 o 
   1  -7  10       14.78       19.85      1.25 o 
   2  -7  10        1.48        0.12      1.35 o 
   3  -7  10      121.02      121.56      3.97 o 
   4  -7  10       22.97       25.88      1.98 o 
   5  -7  10       34.89       36.47      2.35 o 
   6  -7  10      114.15      110.63      5.10 o 
   7  -7  10        5.92        1.59      3.31 o 
   8  -7  10       10.17        9.22      4.13 o 
  -9  -6  10        2.23        4.31      3.59 o 
  -8  -6  10        5.93        4.92      2.86 o 
  -7  -6  10      242.51      237.59      5.51 o 
  -6  -6  10       29.03       25.27      2.30 o 
  -5  -6  10       10.34        9.34      1.82 o 
  -4  -6  10        1.65        0.82      1.53 o 
  -3  -6  10      198.34      198.97     13.57 o 
  -2  -6  10        2.17        1.41      0.85 o 
  -1  -6  10       82.30       94.33      1.62 o 
   0  -6  10      271.48      251.65      3.72 o 
   1  -6  10       11.22       12.55      1.08 o 
   2  -6  10      151.21      143.96      3.24 o 
   3  -6  10       71.69       77.47      2.62 o 
   4  -6  10      139.73      137.27      5.23 o 
   5  -6  10        0.05        1.50      2.23 o 
   6  -6  10        6.04        5.90      2.74 o 
   7  -6  10       48.85       46.89      4.33 o 
   8  -6  10       25.52       21.08      4.10 o 
  -9  -5  10       14.31       14.50      3.32 o 
  -8  -5  10       83.94       78.23      3.38 o 
  -7  -5  10       15.89       16.59      4.70 o 
  -6  -5  10        1.53        2.95      1.76 o 
  -5  -5  10      112.26      108.52      3.36 o 
  -4  -5  10      241.67      227.98      4.36 o 
  -3  -5  10      400.18      402.51      5.40 o 
  -2  -5  10      646.54      611.81      6.28 o 
  -1  -5  10       17.33       12.21      0.81 o 
   0  -5  10      234.06      197.97      2.66 o 
   1  -5  10       47.99       37.97      1.34 o 
   2  -5  10       97.51      107.45      2.82 o 
   3  -5  10      309.25      302.43      8.04 o 
   4  -5  10       23.46       21.24      1.83 o 
   5  -5  10       39.05       34.89      3.14 o 
   6  -5  10        2.68        2.34      2.62 o 
   7  -5  10       21.74       17.83      3.67 o 
  -9  -4  10      111.85      106.65      5.03 o 
  -8  -4  10        0.01        3.27      1.84 o 
  -7  -4  10       44.72       45.26      2.64 o 
  -6  -4  10      278.66      284.41      5.91 o 
  -5  -4  10       72.98       72.30      4.35 o 
  -4  -4  10      438.11      422.36      5.81 o 
  -3  -4  10       15.72       15.85      1.54 o 
  -2  -4  10      417.45      376.10      4.79 o 
  -1  -4  10       47.68       44.22      1.43 o 
   0  -4  10       30.36       18.66      1.08 o 
   1  -4  10      486.99      450.51      4.79 o 
   2  -4  10       32.42       25.68      1.70 o 
   3  -4  10        0.52        0.59      1.29 o 
   4  -4  10       20.08       17.27      2.61 o 
   5  -4  10        7.37        6.15      2.68 o 
   6  -4  10       47.91       44.48      4.02 o 
   7  -4  10       25.76       18.98      3.69 o 
  -9  -3  10       18.57       18.04      2.12 o 
  -8  -3  10      316.62      323.51      5.71 o 
  -7  -3  10      122.23      126.60      3.82 o 
  -6  -3  10        0.06        0.62      1.47 o 
  -5  -3  10       44.60       40.63      2.20 o 
  -4  -3  10      107.68       95.98      2.78 o 
  -3  -3  10       31.94       30.85      1.74 o 
  -2  -3  10        9.04       13.27      1.01 o 
  -1  -3  10      306.09      264.06      2.96 o 
   0  -3  10       59.90       68.56      1.83 o 
   1  -3  10        5.73        5.45      0.80 o 
   2  -3  10       12.02        8.87      1.24 o 
   3  -3  10        1.84        1.27      1.84 o 
   4  -3  10        4.42        5.29      2.33 o 
   5  -3  10      240.15      253.22      6.95 o 
   6  -3  10       17.22       14.89      2.99 o 
   7  -3  10       48.97       48.99      4.57 o 
 -10  -2  10       43.27       46.20      4.13 o 
  -9  -2  10      125.35      128.59      6.39 o 
  -8  -2  10        7.68        8.19      1.76 o 
  -7  -2  10       39.50       37.60      1.97 o 
  -6  -2  10       12.39       10.81      1.52 o 
  -5  -2  10        8.38        8.16      1.46 o 
  -4  -2  10        1.46        0.67      1.11 o 
  -3  -2  10       41.81       41.20      3.55 o 
  -2  -2  10       22.36       27.78      1.19 o 
  -1  -2  10        0.30        1.07      0.77 o 
   0  -2  10      133.33      123.61      2.01 o 
   1  -2  10       94.26       88.25      1.69 o 
   2  -2  10      182.07      181.11      4.94 o 
   3  -2  10      224.57      228.46      5.93 o 
   4  -2  10        0.53       -0.94      2.20 o 
   5  -2  10        9.52        9.69      2.67 o 
   6  -2  10       93.52       96.57      5.17 o 
   7  -2  10      104.42      104.48      5.61 o 
 -11  -1  10      168.81      173.75      6.80 o 
 -10  -1  10       11.67       13.61      3.30 o 
  -9  -1  10       28.86       27.88      2.24 o 
  -8  -1  10        0.51        1.92      1.63 o 
  -7  -1  10       98.00      101.01      2.82 o 
  -6  -1  10        0.50        0.70      1.25 o 
  -5  -1  10       39.76       41.07      2.04 o 
  -4  -1  10      122.84      128.90      2.94 o 
  -3  -1  10      180.60      164.90      3.13 o 
  -2  -1  10      126.46      121.05      2.09 o 
  -1  -1  10        4.25        2.93      0.77 o 
   0  -1  10      666.46      645.52      6.72 o 
   1  -1  10      164.90      164.60      4.82 o 
   2  -1  10      138.71      136.51      4.48 o 
   3  -1  10        0.88       -0.51      1.87 o 
   4  -1  10      213.90      224.83      6.32 o 
   5  -1  10       50.96       46.65      3.73 o 
   6  -1  10        5.71        6.94      3.23 o 
   7  -1  10       24.19       26.72      4.37 o 
 -11   0  10       12.19       12.24      4.15 o 
 -10   0  10        0.03        0.56      3.13 o 
  -9   0  10      160.30      163.07      3.82 o 
  -8   0  10        0.02       -1.63      1.63 o 
  -7   0  10      166.75      164.73      3.38 o 
  -6   0  10       56.18       61.95      2.16 o 
  -5   0  10      182.29      183.58      3.44 o 
  -4   0  10      296.86      297.33      5.70 o 
  -3   0  10       43.46       40.75      1.72 o 
  -2   0  10     1506.53     1519.57      6.83 o 
  -1   0  10      207.00      202.32      2.40 o 
   0   0  10      264.39      258.81      7.26 o 
   1   0  10       61.33       56.16      2.60 o 
   2   0  10       21.11       25.76      1.43 o 
   3   0  10       36.57       31.60      3.05 o 
   4   0  10        5.69        5.16      2.44 o 
   5   0  10        2.90        1.42      2.83 o 
   6   0  10       80.99       81.14      4.89 o 
 -11   1  10        3.85        7.13      3.91 o 
  -9   1  10      115.07      115.12      4.58 o 
  -8   1  10      139.53      140.27      3.32 o 
  -7   1  10      668.72      676.55      7.24 o 
  -6   1  10      289.31      299.28      5.47 o 
  -5   1  10        2.10        2.38      1.07 o 
  -4   1  10      558.59      576.92      9.99 o 
  -3   1  10      451.48      452.64      3.97 o 
  -2   1  10      304.45      296.57      3.03 o 
  -1   1  10        0.56        1.43      0.98 o 
   0   1  10      179.21      160.25      6.83 o 
   1   1  10        7.99        8.68      1.00 o 
   2   1  10       66.78       62.07      2.08 o 
   3   1  10        0.38       -0.47      2.04 o 
   4   1  10        9.92        8.00      2.79 o 
   5   1  10       28.18       23.49      3.36 o 
   6   1  10       15.60       18.26      4.00 o 
 -11   2  10       49.75       50.11      4.61 o 
  -9   2  10      425.19      449.57      5.80 o 
  -8   2  10      317.40      320.34      5.49 o 
  -7   2  10        0.57        5.55      2.59 o 
  -6   2  10       48.91       48.70      2.89 o 
  -5   2  10      211.16      209.41      3.62 o 
  -4   2  10       49.83       52.04      1.66 o 
  -3   2  10        9.37        7.49      1.10 o 
  -2   2  10      107.45      112.02      3.63 o 
  -1   2  10        0.27        0.32      1.02 o 
   0   2  10       14.76       13.37      1.04 o 
   1   2  10       56.91       51.44      1.72 o 
   2   2  10       57.46       51.06      1.70 o 
   3   2  10       16.44       15.40      1.87 o 
   4   2  10       70.88       73.45      4.25 o 
   5   2  10       89.23       90.45      4.89 o 
 -11   3  10      185.90      215.71      7.65 o 
  -9   3  10        0.64        2.09      2.87 o 
  -8   3  10        4.94        5.97      1.81 o 
  -7   3  10        0.98        1.10      1.31 o 
  -6   3  10       39.93       39.00      1.71 o 
  -5   3  10       89.39       88.11      2.21 o 
  -4   3  10       71.97       74.22      2.30 o 
  -3   3  10        3.34        2.15      1.10 o 
  -2   3  10       13.03       14.09      1.91 o 
  -1   3  10        5.33        4.94      1.22 o 
   0   3  10       59.38       49.78      2.44 o 
   1   3  10        5.40        4.47      1.08 o 
   2   3  10      527.07      537.10     10.23 o 
   3   3  10      248.98      263.54      7.43 o 
   4   3  10      172.43      176.50      4.27 o 
 -11   4  10       19.80       19.23      3.81 o 
  -9   4  10       30.72       33.42      2.14 o 
  -8   4  10        2.94        3.61      1.57 o 
  -7   4  10       25.35       29.32      1.73 o 
  -6   4  10        9.29        8.12      1.33 o 
  -5   4  10        0.03       -1.36      1.36 o 
  -4   4  10        6.99        6.99      2.13 o 
  -3   4  10       21.09       19.68      2.11 o 
  -2   4  10      229.70      212.18      5.19 o 
  -1   4  10      162.23      155.49      3.48 o 
   0   4  10      540.55      552.59      4.59 o 
   1   4  10      246.43      258.88      3.38 o 
   2   4  10      265.46      271.22      3.62 o 
   3   4  10        0.13        0.57      2.84 o 
   4   4  10        1.64        1.21      3.51 o 
 -11   5  10        9.13       13.58      4.02 o 
  -9   5  10       46.75       46.35      2.54 o 
  -8   5  10        0.01       -0.11      1.55 o 
  -7   5  10       39.95       38.91      2.03 o 
  -6   5  10       84.34       86.72      2.91 o 
  -5   5  10        6.09        5.11      1.44 o 
  -4   5  10      158.35      152.33      4.68 o 
  -3   5  10      104.09       93.34      3.72 o 
  -2   5  10      222.01      233.24      5.64 o 
  -1   5  10        1.65        2.81      1.60 o 
   0   5  10      210.65      212.24      3.08 o 
   1   5  10        0.30        0.97      1.20 o 
   2   5  10       41.12       39.57      2.27 o 
   3   5  10        5.35        5.22      3.18 o 
   4   5  10        0.65        3.59      3.99 o 
 -11   6  10       41.37       43.48      4.71 o 
  -9   6  10        5.52        2.22      2.00 o 
  -8   6  10      125.68      124.38      3.79 o 
  -7   6  10       54.10       55.64      2.93 o 
  -6   6  10      143.48      149.62      3.70 o 
  -5   6  10       78.75       77.65      3.70 o 
  -4   6  10       19.02       19.06      2.38 o 
  -3   6  10        1.65        1.65      1.56 o 
  -2   6  10       26.55       27.60      2.52 o 
  -1   6  10       17.24       16.63      2.25 o 
   0   6  10        2.61        2.51      1.48 o 
   1   6  10       15.73       13.61      1.83 o 
   2   6  10       43.31       42.61      3.83 o 
   3   6  10       36.02       35.29      3.96 o 
  -9   7  10       87.19       88.28      4.24 o 
  -8   7  10       40.87       40.51      2.58 o 
  -7   7  10       11.05       11.09      2.01 o 
  -6   7  10        1.78        0.51      2.01 o 
  -5   7  10        8.23        6.16      1.92 o 
  -4   7  10      134.75      122.26      4.62 o 
  -3   7  10       13.76       13.18      2.30 o 
  -2   7  10        0.86        2.19      2.07 o 
  -1   7  10        7.68        5.90      2.19 o 
   0   7  10        8.21        3.63      2.16 o 
   1   7  10        8.13       11.43      1.98 o 
   2   7  10        6.24        8.12      3.46 o 
  -9   8  10        2.70        2.65      2.77 o 
  -8   8  10        0.18       -1.75      2.63 o 
  -7   8  10       73.37       71.12      3.96 o 
  -6   8  10       88.03       85.50      4.19 o 
  -5   8  10       12.39        6.64      2.32 o 
  -4   8  10        1.80        3.25      1.87 o 
  -3   8  10       49.43       47.59      3.60 o 
  -2   8  10       12.92        9.87      2.22 o 
  -1   8  10       35.21       36.32      3.34 o 
   0   8  10        1.42        0.90      2.60 o 
  -8   9  10       43.77       40.97      3.50 o 
  -7   9  10       37.30       31.46      3.18 o 
  -6   9  10        1.95        2.73      2.31 o 
  -5   9  10       10.62        8.16      2.72 o 
  -4   9  10        8.02        7.95      2.43 o 
  -3   9  10      132.04      134.22      5.29 o 
  -2   9  10       35.46       35.80      3.53 o 
  -1   9  10       31.91       31.70      3.33 o 
   0   9  10      126.47      132.46      5.58 o 
  -8  10  10       47.60       47.43      3.64 o 
  -7  10  10       19.28       18.52      2.79 o 
  -6  10  10       51.18       58.05      4.03 o 
  -5  10  10       33.03       33.60      3.42 o 
  -4  10  10      125.93      130.50      5.48 o 
  -3  10  10        3.94        4.04      2.74 o 
  -2  10  10       39.15       37.92      3.82 o 
  -1  10  10        0.15        0.04      3.30 o 
  -8  11  10       14.81       17.24      3.66 o 
  -7  11  10       23.51       20.99      3.25 o 
  -6  11  10      229.16      240.54      7.25 o 
  -5  11  10       23.60       20.57      3.06 o 
  -4  11  10        0.81        4.59      3.05 o 
  -3  11  10       16.47       17.63      3.37 o 
  -2  11  10        8.37        7.62      3.42 o 
  -1 -15  11        0.81       -4.05      4.05 o 
   0 -15  11       33.98       40.92      4.17 o 
   1 -15  11        7.97        8.59      3.64 o 
   2 -15  11      171.95      190.98      6.71 o 
   3 -15  11        8.50        4.52      3.65 o 
   4 -15  11        5.30        4.16      3.92 o 
  -1 -14  11        0.01        1.65      3.33 o 
   0 -14  11      271.50      286.66      7.49 o 
   1 -14  11        3.65        1.05      3.15 o 
   2 -14  11       60.40       59.64      4.22 o 
   3 -14  11        1.19       -0.13      3.21 o 
   4 -14  11       22.70       21.80      3.39 o 
   5 -14  11       89.56       90.55      5.39 o 
  -1 -13  11        5.56        8.98      2.86 o 
   0 -13  11       46.32       42.91      3.08 o 
   1 -13  11       65.14       62.56      3.17 o 
   2 -13  11        0.30       -3.09      4.94 o 
   3 -13  11       93.27       95.82      4.85 o 
   4 -13  11       98.07      108.90      5.32 o 
   5 -13  11        0.36       -0.28      3.64 o 
  -5 -12  11       82.15       83.34      5.80 o 
  -2 -12  11       27.55       26.31      2.68 o 
  -1 -12  11       59.94       59.19      4.25 o 
   0 -12  11       48.41       49.34      4.91 o 
   1 -12  11      157.10      162.91      3.39 o 
   2 -12  11       37.44       35.92      2.60 o 
   3 -12  11       79.52       75.57      4.40 o 
   4 -12  11       88.64       91.00      4.70 o 
  -6 -11  11       61.62       61.78      5.26 o 
  -5 -11  11       12.69       13.88      3.63 o 
  -3 -11  11      264.64      280.51      9.87 o 
  -2 -11  11        1.35       -2.01      2.01 o 
  -1 -11  11      112.95      116.19      3.57 o 
   0 -11  11        9.78        9.03      1.72 o 
   1 -11  11      220.42      212.49      3.62 o 
   2 -11  11      326.06      341.11      5.86 o 
   3 -11  11        4.90        4.05      4.38 o 
   4 -11  11       22.41       22.37      4.72 o 
   5 -11  11      210.59      216.81      6.27 o 
   6 -11  11       47.95       46.45      3.72 o 
   7 -11  11        0.01       -4.31      4.31 o 
  -7 -10  11       34.88       28.84      4.18 o 
  -6 -10  11      191.31      185.21      7.34 o 
  -5 -10  11      365.60      377.20      9.39 o 
  -4 -10  11       48.94       48.43      3.10 o 
  -3 -10  11      243.16      259.90      9.05 o 
  -2 -10  11       19.49       19.33      1.97 o 
  -1 -10  11      109.90      108.55      2.62 o 
   0 -10  11      340.90      363.41      7.65 o 
   1 -10  11        0.61        0.56      1.25 o 
   2 -10  11      196.66      196.02      4.38 o 
   3 -10  11       70.38       67.96      2.86 o 
   4 -10  11       62.41       63.14      2.95 o 
   5 -10  11        5.60        0.93      3.80 o 
   6 -10  11       27.41       25.17      3.19 o 
   7 -10  11       26.01       26.74      3.90 o 
  -7  -9  11      224.28      228.43      7.89 o 
  -6  -9  11      259.79      258.85      7.92 o 
  -5  -9  11       64.82       63.95      3.56 o 
  -4  -9  11      176.93      170.51      4.70 o 
  -3  -9  11       59.51       62.91      3.12 o 
  -2  -9  11      366.99      389.00      6.32 o 
  -1  -9  11       23.08       20.52      1.48 o 
   0  -9  11       75.24       76.20      2.16 o 
   1  -9  11        9.09        9.25      1.05 o 
   2  -9  11      113.38      110.51      3.26 o 
   3  -9  11       11.85       11.58      2.46 o 
   4  -9  11       92.80       90.80      3.32 o 
   5  -9  11       26.89       25.59      4.13 o 
   6  -9  11       65.68       63.68      4.37 o 
   7  -9  11       31.47       31.60      3.87 o 
  -8  -8  11      162.00      164.29      6.80 o 
  -7  -8  11        5.61        2.05      3.03 o 
  -6  -8  11       46.55       43.25      3.12 o 
  -5  -8  11       39.29       35.48      2.76 o 
  -4  -8  11      338.64      340.48      8.36 o 
  -3  -8  11        3.00        3.18      1.71 o 
  -2  -8  11       99.58       93.16      4.97 o 
  -1  -8  11        0.20        1.56      1.03 o 
   0  -8  11        2.19        2.48      0.86 o 
   1  -8  11      281.91      289.02      3.57 o 
   2  -8  11      258.52      257.96      6.90 o 
   3  -8  11       36.98       36.65      5.14 o 
   4  -8  11       97.63       94.02      4.48 o 
   5  -8  11        6.51        4.69      2.13 o 
   6  -8  11      376.14      387.50      8.93 o 
   7  -8  11      306.58      331.37      8.98 o 
  -8  -7  11       35.95       32.57      3.63 o 
  -7  -7  11       81.40       76.71      3.81 o 
  -6  -7  11       71.50       70.53      3.37 o 
  -5  -7  11       38.88       37.41      5.94 o 
  -4  -7  11       61.09       61.01      2.95 o 
  -3  -7  11      376.70      367.43     21.90 o 
  -2  -7  11       18.73       14.69      1.65 o 
  -1  -7  11      450.13      464.52      7.37 o 
   0  -7  11      339.39      340.71      3.12 o 
   1  -7  11       89.88       82.14      1.97 o 
   2  -7  11       61.02       69.31      3.85 o 
   3  -7  11        8.56        7.76      1.72 o 
   4  -7  11      280.40      274.66      7.25 o 
   5  -7  11      439.52      467.37      9.37 o 
   6  -7  11        1.07        1.32      2.95 o 
   7  -7  11       14.26       14.45      3.76 o 
  -9  -6  11        0.22        1.12      3.80 o 
  -8  -6  11        9.92       10.39      2.95 o 
  -7  -6  11       40.21       36.51      2.84 o 
  -6  -6  11       77.11       78.66      6.92 o 
  -5  -6  11      444.37      438.44      9.55 o 
  -4  -6  11        6.51        4.77      1.57 o 
  -3  -6  11      446.73      458.07      6.21 o 
  -2  -6  11       38.97       38.90      2.10 o 
  -1  -6  11      313.46      294.09      2.78 o 
   0  -6  11       11.40        3.44      0.92 o 
   1  -6  11      121.65      106.63      2.17 o 
   2  -6  11      193.14      194.60      3.89 o 
   3  -6  11       38.99       36.98      2.97 o 
   4  -6  11       99.50       97.27      4.51 o 
   5  -6  11        0.30       -0.57      2.43 o 
   6  -6  11        3.70        1.73      2.92 o 
   7  -6  11        8.00        3.43      3.70 o 
  -9  -5  11       47.99       46.14      3.98 o 
  -8  -5  11       60.54       59.03      4.35 o 
  -7  -5  11      304.41      305.70     10.83 o 
  -6  -5  11      184.43      178.77      4.55 o 
  -5  -5  11        0.02        0.62      1.63 o 
  -4  -5  11       18.33       14.08      1.71 o 
  -3  -5  11     1126.18     1102.73     11.36 o 
  -2  -5  11       33.77       44.91      2.12 o 
  -1  -5  11      201.32      171.00      2.90 o 
   0  -5  11       21.39       20.40      1.21 o 
   1  -5  11        1.81        0.55      0.85 o 
   2  -5  11      152.45      144.09      3.32 o 
   3  -5  11        0.04        0.17      1.55 o 
   4  -5  11       21.66       20.07      2.67 o 
   5  -5  11       15.33       12.69      2.83 o 
   6  -5  11       44.32       35.73      4.12 o 
   7  -5  11        4.93       -3.79      3.79 o 
  -9  -4  11      133.50      141.10      5.79 o 
  -8  -4  11      127.06      126.57      3.56 o 
  -7  -4  11       61.70       55.10      4.72 o 
  -6  -4  11       83.73       85.01      3.26 o 
  -5  -4  11     1114.23     1102.87     34.42 o 
  -4  -4  11      241.11      236.54      7.45 o 
  -3  -4  11      299.85      266.07      4.43 o 
  -2  -4  11      204.40      198.50      6.35 o 
  -1  -4  11       14.97       14.30      1.09 o 
   0  -4  11       44.46       47.16      1.52 o 
   1  -4  11        9.51        4.10      1.02 o 
   2  -4  11      353.28      330.54      4.63 o 
   3  -4  11       10.86       10.13      2.35 o 
   4  -4  11       54.19       51.05      3.55 o 
   5  -4  11        0.11       -0.97      2.43 o 
   6  -4  11       56.42       58.00      4.35 o 
   7  -4  11       15.67       12.65      3.98 o 
  -9  -3  11      117.13      104.16      4.83 o 
  -8  -3  11       66.05       60.71      2.89 o 
  -7  -3  11      413.14      413.82     10.48 o 
  -6  -3  11      175.73      173.03      4.19 o 
  -5  -3  11      172.66      162.47      9.33 o 
  -4  -3  11       54.84       49.02      2.24 o 
  -3  -3  11      116.13      107.74      2.88 o 
  -2  -3  11      187.70      184.94      2.73 o 
  -1  -3  11       69.14       63.64      1.67 o 
   0  -3  11      741.68      692.85      8.94 o 
   1  -3  11       42.14       36.29      1.32 o 
   2  -3  11      120.81      116.09      4.34 o 
   3  -3  11        1.75        2.00      1.91 o 
   4  -3  11       24.98       28.49      3.21 o 
   5  -3  11        0.82        2.44      2.64 o 
   6  -3  11        0.00        4.04      3.17 o 
   7  -3  11      103.78      107.18      5.78 o 
 -10  -2  11      134.03      134.85      5.78 o 
  -9  -2  11        0.00        1.30      2.36 o 
  -8  -2  11      122.71      126.42      3.39 o 
  -7  -2  11      196.87      204.04      3.92 o 
  -6  -2  11        6.46        6.15      1.61 o 
  -5  -2  11       73.06       67.08      2.59 o 
  -4  -2  11      286.83      271.24      4.44 o 
  -3  -2  11      295.08      292.51     14.85 o 
  -2  -2  11      414.88      390.89      3.81 o 
  -1  -2  11       18.04       21.03      1.30 o 
   0  -2  11       20.85       22.51      1.27 o 
   1  -2  11      397.12      372.25      4.33 o 
   2  -2  11      123.73      129.40      4.60 o 
   3  -2  11        6.68        5.46      2.37 o 
   4  -2  11       11.05       10.22      2.98 o 
   5  -2  11      102.32      110.87      5.35 o 
   6  -2  11       15.28       15.23      3.45 o 
 -10  -1  11       29.67       25.86      3.66 o 
  -9  -1  11      175.05      182.41      4.11 o 
  -8  -1  11        0.65        0.58      1.67 o 
  -7  -1  11      231.13      229.52      4.06 o 
  -6  -1  11       22.35       20.23      1.62 o 
  -5  -1  11       40.62       38.01      2.09 o 
  -4  -1  11      176.20      178.42      3.56 o 
  -3  -1  11       60.10       60.26      2.18 o 
  -2  -1  11       26.00       27.02      1.33 o 
  -1  -1  11      883.59      839.57      5.19 o 
   0  -1  11      213.14      216.83      3.43 o 
   1  -1  11      194.98      196.34      3.31 o 
   2  -1  11      185.76      190.40      5.53 o 
   3  -1  11       60.50       64.06      3.92 o 
   4  -1  11       43.04       42.20      3.51 o 
   5  -1  11        0.16        0.81      2.91 o 
   6  -1  11       74.21       84.64      5.34 o 
 -11   0  11       34.42       33.31      4.31 o 
  -9   0  11      203.56      206.93      4.31 o 
  -8   0  11       28.38       26.76      2.00 o 
  -7   0  11       42.20       39.37      2.07 o 
  -6   0  11       80.97       84.64      2.45 o 
  -5   0  11        0.19        1.44      1.28 o 
  -4   0  11       16.02       14.62      1.49 o 
  -3   0  11     1123.65     1112.42     10.99 o 
  -2   0  11      580.74      568.32      4.41 o 
  -1   0  11       56.57       56.31      2.00 o 
   0   0  11      303.93      309.07      4.16 o 
   1   0  11       29.12       32.94      1.69 o 
   2   0  11       13.72        9.22      2.36 o 
   3   0  11       12.58       11.28      2.66 o 
   4   0  11       15.34       14.12      2.89 o 
   5   0  11      143.88      149.19      6.16 o 
   6   0  11       12.21       13.45      4.24 o 
 -11   1  11      113.61      129.13      6.22 o 
  -9   1  11        3.67       -0.66      1.90 o 
  -8   1  11      233.24      236.77      4.26 o 
  -7   1  11        2.71        1.96      1.51 o 
  -6   1  11        5.18        4.61      1.33 o 
  -5   1  11      446.44      460.64     10.47 o 
  -4   1  11       68.83       69.52      1.92 o 
  -3   1  11        7.82        7.05      1.14 o 
  -2   1  11        5.96        7.05      1.24 o 
  -1   1  11      181.54      172.13      3.24 o 
   0   1  11      164.11      149.98      3.06 o 
   1   1  11       38.42       36.01      2.75 o 
   2   1  11       95.07       95.22      4.27 o 
   3   1  11       35.15       35.16      3.18 o 
   4   1  11        7.55        9.45      2.87 o 
   5   1  11        2.81        5.37      3.66 o 
 -11   2  11       15.07       18.31      3.99 o 
  -9   2  11       12.98       10.24      1.93 o 
  -8   2  11       76.73       81.21      2.91 o 
  -7   2  11      273.63      288.34      4.88 o 
  -6   2  11       10.34        9.94      1.33 o 
  -5   2  11        3.20        3.89      1.20 o 
  -4   2  11        5.70        6.49      1.57 o 
  -3   2  11      583.72      580.66      7.41 o 
  -2   2  11      652.51      607.36      8.37 o 
  -1   2  11        0.12        0.31      1.08 o 
   0   2  11       78.94       79.39      2.57 o 
   1   2  11      122.58      118.36      2.33 o 
   2   2  11       57.40       60.32      3.69 o 
   3   2  11      131.97      140.22      5.25 o 
   4   2  11      177.66      190.34      6.39 o 
   5   2  11       77.03       69.95      4.69 o 
 -11   3  11       53.68       52.72      4.77 o 
  -9   3  11      122.98      122.46      3.42 o 
  -8   3  11        0.36        1.64      1.58 o 
  -7   3  11      168.81      168.14      3.42 o 
  -6   3  11        3.04        2.50      1.36 o 
  -5   3  11      388.10      399.42     12.04 o 
  -4   3  11     1238.01     1215.50      8.61 o 
  -3   3  11      129.34      133.08      4.30 o 
  -2   3  11      121.34      124.41      4.09 o 
  -1   3  11      105.14       94.18      2.63 o 
   0   3  11      171.61      167.43      4.32 o 
   1   3  11      315.63      330.70      3.83 o 
   2   3  11      291.51      298.54      4.85 o 
   3   3  11      238.59      242.36      5.98 o 
   4   3  11       30.02       29.12      3.74 o 
 -11   4  11       27.52       33.17      4.14 o 
  -9   4  11      131.39      130.69      4.50 o 
  -8   4  11       70.00       68.70      2.57 o 
  -7   4  11      360.15      368.88      5.82 o 
  -6   4  11      888.28      911.49      8.50 o 
  -5   4  11      306.49      315.32      7.75 o 
  -4   4  11       34.02       39.95      2.83 o 
  -3   4  11      317.69      309.29      6.51 o 
  -2   4  11      328.02      317.83      6.54 o 
  -1   4  11       39.34       38.05      2.75 o 
   0   4  11       76.64       76.77      2.67 o 
   1   4  11      254.08      249.36      3.44 o 
   2   4  11        8.57       10.04      1.88 o 
   3   4  11        1.19        0.67      3.11 o 
 -11   5  11       54.87       54.87      4.76 o 
  -9   5  11       75.57       72.21      4.21 o 
  -8   5  11      311.49      316.33      5.72 o 
  -7   5  11       57.93       55.45      4.77 o 
  -6   5  11      106.21      102.11      3.23 o 
  -5   5  11      172.52      174.47      5.33 o 
  -4   5  11       57.88       50.66      3.15 o 
  -3   5  11        2.80        3.55      1.87 o 
  -2   5  11        0.25        1.29      1.69 o 
  -1   5  11      122.83      113.94      4.28 o 
   0   5  11       18.18       21.10      3.49 o 
   1   5  11       18.44       14.80      1.74 o 
   2   5  11       45.23       36.33      3.55 o 
   3   5  11       44.06       43.96      4.08 o 
  -9   6  11        0.65        2.98      2.71 o 
  -8   6  11       95.21       94.75      3.50 o 
  -7   6  11      114.65      120.85      3.70 o 
  -6   6  11       49.87       52.08      3.43 o 
  -5   6  11        0.38        0.87      1.86 o 
  -4   6  11       31.49       33.00      2.87 o 
  -3   6  11        7.70        7.75      2.18 o 
  -2   6  11        1.73        1.33      1.89 o 
  -1   6  11        7.87        9.95      2.40 o 
   0   6  11        9.01        9.49      2.51 o 
   1   6  11      120.85      117.60      4.78 o 
  -9   7  11       37.79       37.81      3.27 o 
  -8   7  11        0.10        0.14      2.27 o 
  -7   7  11       79.16       80.15      4.10 o 
  -6   7  11        8.67        9.54      2.28 o 
  -5   7  11        1.00        0.88      1.93 o 
  -4   7  11       50.72       49.90      3.38 o 
  -3   7  11       45.49       44.12      3.49 o 
  -2   7  11        6.43        7.84      2.37 o 
  -1   7  11       33.61       30.09      3.09 o 
   0   7  11        0.39       -0.03      2.50 o 
   1   7  11       51.20       50.84      3.75 o 
  -9   8  11       16.27       14.87      3.10 o 
  -8   8  11       14.21       12.59      2.69 o 
  -7   8  11       19.80       18.51      2.83 o 
  -6   8  11       98.29      102.47      4.86 o 
  -5   8  11        8.22        7.34      2.34 o 
  -4   8  11        7.17       -0.11      2.22 o 
  -3   8  11       54.14       51.04      3.63 o 
  -2   8  11       30.46       25.81      3.13 o 
  -1   8  11       60.66       61.87      4.19 o 
   0   8  11        0.37       -1.95      3.07 o 
  -9   9  11        3.66        4.46      3.53 o 
  -8   9  11      114.91      110.34      5.08 o 
  -7   9  11        1.76        1.35      2.80 o 
  -6   9  11      130.56      128.90      5.50 o 
  -5   9  11        1.85        0.29      2.49 o 
  -4   9  11       16.72       14.73      2.91 o 
  -3   9  11      185.14      193.06      6.48 o 
  -2   9  11      118.38      116.76      5.26 o 
  -1   9  11        5.67        7.12      3.09 o 
  -8  10  11       29.29       25.10      3.43 o 
  -7  10  11        0.05        1.78      3.20 o 
  -6  10  11       13.23       13.49      3.03 o 
  -5  10  11       89.71       94.94      5.02 o 
  -4  10  11      374.69      399.67      9.28 o 
  -3  10  11      121.28      130.22      5.78 o 
  -2  10  11        0.28       -3.33      3.33 o 
  -6  11  11      166.44      172.87      6.62 o 
  -5  11  11       85.10       85.73      5.09 o 
   0 -15  12       47.32       49.56      5.02 o 
   1 -15  12      162.61      169.53      6.49 o 
   2 -15  12       10.20        6.81      3.75 o 
   3 -15  12        1.66        2.30      4.10 o 
  -1 -14  12      189.44      202.92      7.15 o 
   0 -14  12        0.12        3.08      2.47 o 
   1 -14  12       38.91       46.68      3.88 o 
   2 -14  12       61.77       58.24      4.18 o 
   3 -14  12        0.22       -1.91      3.51 o 
   4 -14  12       15.96       17.77      3.84 o 
  -4 -13  12       23.64       22.77      4.14 o 
  -3 -13  12      141.96      135.14      6.32 o 
  -2 -13  12        0.90        2.49      3.24 o 
  -1 -13  12       13.84       11.95      3.13 o 
   0 -13  12        8.86        8.20      2.11 o 
   1 -13  12        6.02        4.86      3.06 o 
   2 -13  12        4.77        1.10      2.85 o 
   3 -13  12       49.76       51.98      4.16 o 
   4 -13  12       50.40       44.39      4.22 o 
   5 -13  12       24.18       26.63      3.97 o 
  -5 -12  12      107.69      101.63      5.95 o 
  -4 -12  12        0.06        4.13      3.41 o 
  -3 -12  12      107.88      101.59      5.47 o 
  -2 -12  12        5.12        8.42      2.92 o 
  -1 -12  12        9.74        6.95      2.29 o 
   0 -12  12       16.11       14.98      1.74 o 
   1 -12  12       87.25       91.25      3.46 o 
   2 -12  12       23.40       21.83      2.69 o 
   3 -12  12        1.17       -2.81      2.81 o 
   4 -12  12        5.51        6.42      3.11 o 
  -6 -11  12        1.12       -1.31      3.89 o 
  -5 -11  12      136.57      139.44      6.48 o 
  -4 -11  12       20.25       16.52      3.46 o 
  -3 -11  12       81.82       81.51      3.80 o 
  -2 -11  12       39.07       38.14      2.92 o 
  -1 -11  12        0.31        0.38      2.08 o 
   0 -11  12       99.89      105.65      2.75 o 
   1 -11  12       15.19       15.81      2.21 o 
   2 -11  12       26.90       23.30      2.54 o 
   3 -11  12        0.22       -4.86      4.86 o 
   4 -11  12      305.32      297.80      9.93 o 
   5 -11  12      145.74      151.91      5.67 o 
   6 -11  12       28.21       26.60      4.07 o 
  -6 -10  12       11.71       12.05      3.63 o 
  -5 -10  12       35.70       35.10      3.83 o 
  -4 -10  12      114.45      109.53      5.88 o 
  -3 -10  12       82.87       90.77      4.87 o 
  -2 -10  12      273.59      284.40      5.77 o 
  -1 -10  12       19.11       22.94      2.29 o 
   0 -10  12        3.79        3.29      1.31 o 
   1 -10  12       36.55       32.71      2.33 o 
   2 -10  12      124.69      128.79      3.78 o 
   3 -10  12      288.65      301.82      8.38 o 
   4 -10  12      119.35      123.10      4.77 o 
   5 -10  12        2.14        6.48      3.19 o 
   6 -10  12      130.89      140.57      5.93 o 
  -7  -9  12       26.70       27.57      4.11 o 
  -6  -9  12       11.33       10.41      3.34 o 
  -5  -9  12       89.95       96.27      4.05 o 
  -4  -9  12       73.10       77.26      3.65 o 
  -3  -9  12       84.51       81.37      3.39 o 
  -2  -9  12        0.32        0.65      1.77 o 
  -1  -9  12       31.37       27.37      2.23 o 
   0  -9  12       91.71       93.01      2.51 o 
   1  -9  12      222.95      227.18      3.91 o 
   2  -9  12      377.32      400.10      5.95 o 
   3  -9  12        6.82        3.35      1.92 o 
   4  -9  12       83.35       80.97     10.27 o 
   5  -9  12      125.70      134.42      5.30 o 
   6  -9  12       30.55       39.04      3.67 o 
  -8  -8  12        9.49        7.47      3.99 o 
  -7  -8  12        1.07        4.62      3.17 o 
  -6  -8  12        2.48        6.40      2.48 o 
  -5  -8  12       47.56       44.54      2.96 o 
  -4  -8  12        1.83        1.95      2.01 o 
  -3  -8  12      206.31      214.01      6.04 o 
  -2  -8  12        7.74        7.34      1.79 o 
  -1  -8  12       25.87       21.47      1.99 o 
   0  -8  12      548.21      555.52      5.46 o 
   1  -8  12        2.25        4.58      1.17 o 
   2  -8  12       49.00       43.22      2.38 o 
   3  -8  12        3.82        0.92      3.81 o 
   4  -8  12       21.80       18.59      2.93 o 
   5  -8  12       20.16       14.82      2.83 o 
   6  -8  12       64.18       72.66      4.79 o 
  -8  -7  12        2.83        1.88      3.53 o 
  -7  -7  12        7.60        7.47      2.90 o 
  -6  -7  12        1.01        0.23      3.57 o 
  -5  -7  12      120.53      121.53      4.07 o 
  -4  -7  12        1.27        2.84      1.86 o 
  -3  -7  12       63.74       61.02      3.30 o 
  -2  -7  12      299.34      302.13      6.94 o 
  -1  -7  12        0.16        1.17      1.07 o 
   0  -7  12        2.54        1.93      1.11 o 
   1  -7  12        1.08        2.08      1.05 o 
   2  -7  12       64.20       63.36      2.92 o 
   3  -7  12        0.46       -3.01      4.67 o 
   4  -7  12        0.03       -0.02      2.34 o 
   5  -7  12      105.31      121.99      5.58 o 
   6  -7  12       27.65       28.84      3.76 o 
  -9  -6  12       23.85       21.65      3.93 o 
  -8  -6  12        0.05       -0.36      3.06 o 
  -7  -6  12      111.35      111.41      4.26 o 
  -6  -6  12       37.68       36.38      2.85 o 
  -5  -6  12       32.27       36.82      2.52 o 
  -4  -6  12       90.19       86.32      3.22 o 
  -3  -6  12       48.37       49.05      8.40 o 
  -2  -6  12      129.10      125.14      3.41 o 
  -1  -6  12        0.06        2.15      1.02 o 
   0  -6  12        3.20        3.08      1.04 o 
   1  -6  12       26.05       25.52      1.41 o 
   2  -6  12       14.30        9.71      1.77 o 
   3  -6  12      217.51      218.25      6.24 o 
   4  -6  12       18.44       18.54      3.01 o 
   5  -6  12       12.41       12.34      3.02 o 
   6  -6  12       75.99       75.82      4.97 o 
  -9  -5  12       87.94       84.99      5.02 o 
  -8  -5  12        2.18        1.04      2.89 o 
  -7  -5  12       46.30       43.88      2.96 o 
  -6  -5  12        3.00        5.20      2.08 o 
  -5  -5  12       15.73       14.24      3.13 o 
  -4  -5  12      112.41      107.94      3.36 o 
  -3  -5  12       42.51       44.82      2.36 o 
  -2  -5  12       24.09       22.11      1.75 o 
  -1  -5  12       41.69       41.99      1.67 o 
   0  -5  12       95.62       93.38      2.13 o 
   1  -5  12       46.43       53.67      1.70 o 
   2  -5  12       87.93       93.92      3.41 o 
   3  -5  12        5.38        5.52      2.16 o 
   4  -5  12       12.51       12.08      2.71 o 
   5  -5  12       41.90       38.69      3.74 o 
   6  -5  12       57.84       59.74      4.60 o 
  -9  -4  12        0.29        0.86      3.17 o 
  -8  -4  12        5.33        7.58      2.22 o 
  -7  -4  12        2.89        0.43      2.12 o 
  -6  -4  12       35.44       35.29      3.65 o 
  -5  -4  12        0.01       -0.64      1.62 o 
  -4  -4  12       21.75       18.75      1.78 o 
  -3  -4  12       92.42       99.69      2.98 o 
  -2  -4  12      221.45      201.84      9.39 o 
  -1  -4  12        3.50        1.19      1.00 o 
   0  -4  12      134.33      149.10      2.54 o 
   1  -4  12       19.95       17.44      1.20 o 
   2  -4  12       50.69       53.73      3.39 o 
   3  -4  12       37.07       33.96      2.97 o 
   4  -4  12       38.52       39.23      3.51 o 
   5  -4  12       24.19       34.68      3.56 o 
   6  -4  12       14.34       15.35      3.58 o 
 -10  -3  12        0.67        2.88      3.90 o 
  -9  -3  12       64.90       62.37      4.37 o 
  -8  -3  12      253.96      251.09      4.81 o 
  -7  -3  12        1.19        1.04      2.23 o 
  -6  -3  12       47.38       49.62      2.68 o 
  -5  -3  12        4.75        5.00      1.69 o 
  -4  -3  12      306.86      291.79      4.91 o 
  -3  -3  12       10.67       10.08      1.86 o 
  -2  -3  12       89.94      103.31      3.79 o 
  -1  -3  12      389.78      363.33      5.87 o 
   0  -3  12       92.02       86.03      1.95 o 
   1  -3  12      163.37      162.39      3.11 o 
   2  -3  12       47.78       46.78      3.37 o 
   3  -3  12       18.18       17.88      2.92 o 
   4  -3  12        2.00        1.77      2.44 o 
   5  -3  12        3.97        2.86      2.99 o 
   6  -3  12       27.11       22.81      3.81 o 
 -10  -2  12      242.15      237.10      7.59 o 
  -9  -2  12       28.72       32.88      3.46 o 
  -8  -2  12       37.21       38.32      2.28 o 
  -7  -2  12       12.50       13.17      1.82 o 
  -6  -2  12       60.47       61.30      2.96 o 
  -5  -2  12        0.29       -0.97      1.51 o 
  -4  -2  12       30.62       30.48      2.03 o 
  -3  -2  12      565.61      539.26      6.06 o 
  -2  -2  12      288.34      274.94      5.03 o 
  -1  -2  12       10.12       10.51      1.10 o 
   0  -2  12       15.27       13.82      1.43 o 
   1  -2  12       81.31       82.83      2.38 o 
   2  -2  12       14.56       17.07      2.57 o 
   3  -2  12       85.43       92.62      4.68 o 
   4  -2  12       13.05       10.99      2.87 o 
   5  -2  12       23.52       21.96      3.81 o 
   6  -2  12        1.55        1.49      4.20 o 
 -10  -1  12        0.01       -0.52      3.49 o 
  -9  -1  12       47.97       51.17      3.20 o 
  -8  -1  12       64.52       63.30      2.74 o 
  -7  -1  12       22.60       19.75      1.88 o 
  -6  -1  12        0.16       -1.22      1.43 o 
  -5  -1  12      123.81      114.38      3.65 o 
  -4  -1  12       34.01       32.63      1.98 o 
  -3  -1  12        4.18        3.28      1.31 o 
  -2  -1  12      151.33      149.02      2.54 o 
  -1  -1  12        3.07        3.13      1.18 o 
   0  -1  12       43.20       41.31      1.87 o 
   1  -1  12      306.83      310.26      4.32 o 
   2  -1  12        0.06        1.37      2.26 o 
   3  -1  12       34.18       39.64      3.58 o 
   4  -1  12        0.01       -2.80      2.80 o 
   5  -1  12       21.30       17.94      3.43 o 
 -10   0  12        0.27        2.69      3.24 o 
  -9   0  12        0.39        1.89      2.16 o 
  -8   0  12       36.85       37.93      2.22 o 
  -7   0  12        1.15        2.75      1.56 o 
  -6   0  12        0.53       -0.30      1.43 o 
  -5   0  12       31.41       27.00      1.59 o 
  -4   0  12        1.43        0.02      1.33 o 
  -3   0  12        4.40        4.08      1.20 o 
  -2   0  12       40.44       37.96      1.89 o 
  -1   0  12       80.86       84.57      2.50 o 
   0   0  12       51.77       50.36      2.11 o 
   1   0  12      108.73      118.65      2.93 o 
   2   0  12      176.09      178.50      5.70 o 
   3   0  12       60.31       55.04      3.85 o 
   4   0  12       10.74       11.63      3.05 o 
   5   0  12        4.47        5.54      3.85 o 
 -10   1  12        1.09        4.03      2.99 o 
  -9   1  12        9.17        6.49      4.46 o 
  -8   1  12        0.26        0.96      1.82 o 
  -7   1  12       48.90       50.44      3.26 o 
  -6   1  12       29.39       30.80      1.77 o 
  -5   1  12       66.53       65.18      2.61 o 
  -4   1  12      489.94      499.86      7.90 o 
  -3   1  12       25.67       23.43      1.59 o 
  -2   1  12      244.41      235.74      5.50 o 
  -1   1  12       16.74       17.72      1.53 o 
   0   1  12      202.56      214.38      3.81 o 
   1   1  12      253.11      239.77      4.74 o 
   2   1  12       18.82       20.03      2.96 o 
   3   1  12       68.56       71.38      4.42 o 
   4   1  12      110.14      118.77      5.56 o 
   5   1  12        1.58       -2.02      4.46 o 
 -10   2  12        4.65       -1.50      3.08 o 
  -9   2  12      178.88      180.11      4.03 o 
  -8   2  12      128.86      133.55      3.39 o 
  -7   2  12       10.35        9.62      1.88 o 
  -6   2  12      647.92      690.44     14.73 o 
  -5   2  12       55.68       55.18      2.34 o 
  -4   2  12      169.79      174.83      5.32 o 
  -3   2  12       17.53       18.74      2.17 o 
  -2   2  12       62.79       62.88      3.22 o 
  -1   2  12       45.45       43.40      3.37 o 
   0   2  12        0.36       -2.05      2.05 o 
   1   2  12       97.56       97.45      2.87 o 
   2   2  12      110.84      112.35      4.87 o 
   3   2  12        2.98        2.57      3.10 o 
   4   2  12        0.24        5.27      3.90 o 
 -10   3  12       40.31       35.75      3.51 o 
  -9   3  12        7.92        8.93      2.19 o 
  -8   3  12      430.24      448.78      5.82 o 
  -7   3  12      174.91      177.53      6.17 o 
  -6   3  12       12.43       11.57      1.83 o 
  -5   3  12        0.12       -0.25      1.52 o 
  -4   3  12       22.14       20.48      2.41 o 
  -3   3  12       26.39       28.33      2.60 o 
  -2   3  12        4.74        3.81      1.84 o 
  -1   3  12        0.69        0.25      1.35 o 
   0   3  12        0.25       -1.88      1.88 o 
   1   3  12        5.66        5.67      1.53 o 
   2   3  12      101.01      105.52      4.90 o 
   3   3  12       54.49       55.39      4.16 o 
  -9   4  12       56.02       59.14      3.90 o 
  -8   4  12        0.93       -0.04      2.86 o 
  -7   4  12       57.74       51.68      2.70 o 
  -6   4  12       10.28       11.51      1.93 o 
  -5   4  12       12.94       11.24      2.35 o 
  -4   4  12        3.92        6.06      2.11 o 
  -3   4  12       15.26       15.40      2.24 o 
  -2   4  12       11.51       13.15      2.14 o 
  -1   4  12       19.62       22.66      2.42 o 
   0   4  12      197.29      206.43      4.13 o 
   1   4  12      227.49      233.93      5.36 o 
   2   4  12      173.06      187.07      6.06 o 
  -9   5  12       51.19       52.96      3.86 o 
  -8   5  12       97.26       96.61      3.67 o 
  -7   5  12       58.86       56.37      2.79 o 
  -6   5  12       13.66       12.42      2.63 o 
  -5   5  12       20.87       16.49      2.50 o 
  -4   5  12       87.59       83.99      3.97 o 
  -3   5  12       12.02       11.42      2.20 o 
  -2   5  12      333.72      355.10      7.59 o 
  -1   5  12      150.95      157.83      5.22 o 
   0   5  12      275.17      283.34      6.80 o 
   1   5  12       16.14       12.68      2.73 o 
  -9   6  12        1.76        1.25      2.94 o 
  -8   6  12        0.04       -1.82      2.94 o 
  -7   6  12       15.58       14.87      2.85 o 
  -6   6  12      155.87      158.82      5.40 o 
  -5   6  12       28.73       25.51      2.87 o 
  -4   6  12      248.54      262.12      6.81 o 
  -3   6  12      145.01      158.71      5.42 o 
  -2   6  12      334.81      332.63      7.74 o 
  -1   6  12        6.78        6.58      2.26 o 
   0   6  12        3.48        0.66      2.70 o 
  -9   7  12        1.91        0.11      3.08 o 
  -8   7  12      135.02      137.63      5.55 o 
  -7   7  12      139.01      136.71      5.46 o 
  -6   7  12       88.62       92.36      4.57 o 
  -5   7  12       28.41       29.37      3.14 o 
  -4   7  12      111.12      112.88      4.97 o 
  -3   7  12       42.55       39.83      3.42 o 
  -2   7  12        5.06        3.53      2.42 o 
  -1   7  12       17.24       17.33      3.13 o 
   0   7  12        0.03        2.77      3.02 o 
  -9   8  12       40.09       33.79      3.40 o 
  -8   8  12       13.85       13.60      2.98 o 
  -7   8  12        3.82        1.08      2.73 o 
  -6   8  12       39.72       42.88      3.76 o 
  -5   8  12       58.82       61.42      4.14 o 
  -4   8  12       14.49       17.59      2.86 o 
  -3   8  12       55.19       51.08      3.88 o 
  -2   8  12       19.33       18.65      3.13 o 
  -1   8  12       18.75       15.72      3.29 o 
  -8   9  12        3.27        0.37      3.44 o 
  -7   9  12       17.25       17.34      3.30 o 
  -6   9  12       21.87       18.53      2.98 o 
  -5   9  12        5.71        4.87      2.90 o 
  -4   9  12       21.12       20.19      3.35 o 
  -3   9  12        6.20        6.93      3.11 o 
  -2   9  12        0.19        1.31      3.32 o 
  -7  10  12        0.20        3.12      3.58 o 
  -6  10  12        5.10        1.40      3.42 o 
  -5  10  12        1.59       -0.01      3.33 o 
  -4  10  12       20.15       19.96      3.44 o 
  -2 -14  13       52.59       48.71      4.96 o 
  -1 -14  13        1.60        2.33      3.96 o 
   1 -14  13        0.04       -1.88      3.82 o 
   2 -14  13        0.58       -1.87      3.77 o 
   3 -14  13      108.36      113.77      5.37 o 
  -3 -13  13        2.22        3.86      3.82 o 
  -2 -13  13      169.08      168.39      6.93 o 
  -1 -13  13        1.29        1.01      3.45 o 
   0 -13  13       23.86       20.83      3.47 o 
   1 -13  13       59.84       60.89      3.86 o 
   2 -13  13      266.97      292.52      7.45 o 
   3 -13  13       61.48       59.65      4.34 o 
   4 -13  13        0.99        1.39      3.79 o 
  -4 -12  13      267.24      290.73      8.96 o 
  -3 -12  13        4.96        4.80      3.22 o 
  -2 -12  13       43.79       44.46      4.27 o 
  -1 -12  13        0.01        0.79      2.85 o 
   0 -12  13        9.69        6.38      2.81 o 
   1 -12  13       36.05       34.25      3.34 o 
   2 -12  13        1.44        1.05      2.91 o 
   3 -12  13        0.09        1.24      3.08 o 
   4 -12  13       16.56       20.01      3.68 o 
  -5 -11  13       15.10       14.23      3.83 o 
  -4 -11  13       77.82       78.99      5.33 o 
  -3 -11  13       24.07       17.08      3.40 o 
  -2 -11  13       38.27       34.31      4.63 o 
  -1 -11  13        8.17        8.36      2.34 o 
   0 -11  13       31.06       31.57      2.66 o 
   1 -11  13       13.32        9.55      2.17 o 
   2 -11  13        6.60        6.82      2.39 o 
   5 -11  13       81.55       81.09      4.71 o 
  -6 -10  13       18.74       17.80      3.66 o 
  -5 -10  13       64.02       54.55      4.51 o 
  -4 -10  13        4.21        2.56      2.81 o 
  -3 -10  13      143.02      146.36      4.63 o 
  -2 -10  13       33.67       30.42      3.25 o 
  -1 -10  13        9.15        5.95      2.02 o 
   0 -10  13      108.58      109.66      3.60 o 
   1 -10  13       12.35       14.92      2.96 o 
   2 -10  13       10.60        8.89      1.77 o 
   3 -10  13      110.48      111.67      3.88 o 
   4 -10  13      103.00      102.46      4.93 o 
   5 -10  13       71.15       71.80      4.54 o 
  -7  -9  13       57.50       55.48      5.00 o 
  -6  -9  13       27.61       23.02      3.91 o 
  -5  -9  13      252.51      263.55      7.95 o 
  -4  -9  13       70.82       64.92      3.50 o 
  -3  -9  13      120.07      109.21      3.89 o 
  -2  -9  13      291.24      307.69      5.84 o 
  -1  -9  13       24.90       23.20      2.35 o 
   0  -9  13       48.90       46.01      1.95 o 
   1  -9  13      132.30      127.04      2.81 o 
   2  -9  13      278.30      298.84      5.45 o 
   3  -9  13        6.75       -0.52      6.26 o 
   4  -9  13       16.37       15.65      3.10 o 
   5  -9  13        0.07        2.34      3.32 o 
   6  -9  13        1.09        5.62      4.20 o 
  -7  -8  13      118.61      123.19      5.98 o 
  -6  -8  13       39.94       38.59      4.16 o 
  -5  -8  13       70.72       71.25      7.45 o 
  -4  -8  13      548.72      592.30      8.27 o 
  -3  -8  13       20.42       18.54      2.27 o 
  -2  -8  13      147.54      143.94      4.06 o 
  -1  -8  13       14.11       11.92      1.99 o 
   0  -8  13      182.53      187.20      3.19 o 
   1  -8  13        1.69        0.33      1.76 o 
   2  -8  13        7.41        8.65      1.92 o 
   3  -8  13       47.27       47.06      3.22 o 
   4  -8  13        4.34        3.30      2.73 o 
   5  -8  13       98.55      102.38      5.50 o 
   6  -8  13      193.30      203.00      7.47 o 
  -8  -7  13       50.44       52.42      4.80 o 
  -7  -7  13       61.40       60.56      4.71 o 
  -6  -7  13      197.86      210.87      5.44 o 
  -5  -7  13       29.16       24.16      2.86 o 
  -4  -7  13      225.69      222.17      5.10 o 
  -3  -7  13       10.85       11.95      2.00 o 
  -2  -7  13      177.99      179.26      4.28 o 
  -1  -7  13       44.87       47.26      1.87 o 
   0  -7  13      181.17      182.51      4.70 o 
   1  -7  13       20.43       20.74      1.91 o 
   2  -7  13        8.99       10.55      2.99 o 
   3  -7  13      126.10      126.79      5.22 o 
   4  -7  13      301.35      323.23      8.14 o 
   5  -7  13      251.31      269.85      7.92 o 
   6  -7  13        5.16        3.78      4.03 o 
  -8  -6  13      114.49      113.72      5.64 o 
  -7  -6  13       12.58       12.87      3.20 o 
  -6  -6  13       32.85       32.53      2.84 o 
  -5  -6  13        0.21        0.07      2.04 o 
  -4  -6  13       14.78       17.06      2.08 o 
  -3  -6  13      371.66      378.87      5.95 o 
  -2  -6  13      194.91      194.97     11.59 o 
  -1  -6  13        0.17       -0.22      1.12 o 
   0  -6  13      140.03      143.43      2.74 o 
   1  -6  13        0.48        1.00      1.53 o 
   2  -6  13      313.96      313.55      7.32 o 
   3  -6  13      333.44      349.95      8.06 o 
   4  -6  13        2.10        1.02      2.75 o 
   5  -6  13      115.26      120.31      5.80 o 
   6  -6  13        9.29        5.22      4.04 o 
  -9  -5  13       27.10       25.01      3.79 o 
  -8  -5  13       32.70       34.45      3.70 o 
  -7  -5  13       66.57       67.52      4.37 o 
  -6  -5  13       31.34       24.80      2.55 o 
  -5  -5  13      123.42      124.26      3.88 o 
  -4  -5  13       71.36       65.66      2.99 o 
  -3  -5  13      239.35      218.76      4.51 o 
  -2  -5  13       26.42       29.33      1.99 o 
  -1  -5  13       62.10       56.20      1.88 o 
   0  -5  13      201.49      202.74      3.11 o 
   1  -5  13      377.08      401.85      6.91 o 
   2  -5  13      122.91      129.09      4.95 o 
   3  -5  13       14.88       15.15      2.84 o 
   4  -5  13       23.11       22.79      3.35 o 
   5  -5  13      104.79      103.86      5.54 o 
   6  -5  13       41.23       41.17      4.40 o 
  -9  -4  13      265.29      271.56      8.12 o 
  -8  -4  13        2.73        0.62      2.74 o 
  -7  -4  13        6.24        6.07      3.31 o 
  -6  -4  13       11.82        9.77      2.10 o 
  -5  -4  13      298.13      289.68      5.41 o 
  -4  -4  13       10.36       13.79      1.95 o 
  -3  -4  13       20.31       12.83      1.64 o 
  -2  -4  13      233.18      234.71      4.79 o 
  -1  -4  13       28.56       30.23      1.53 o 
   0  -4  13      247.14      251.46      3.84 o 
   1  -4  13       54.17       47.65      3.43 o 
   2  -4  13       11.47        9.68      2.17 o 
   3  -4  13        1.53        0.67      2.45 o 
   4  -4  13       31.02       31.52      3.52 o 
   5  -4  13        0.27        0.97      3.45 o 
 -10  -3  13       28.19       21.27      4.10 o 
  -9  -3  13        0.35        2.16      3.09 o 
  -8  -3  13        1.35        3.50      2.24 o 
  -7  -3  13      538.54      541.80      7.89 o 
  -6  -3  13       12.38       11.54      2.21 o 
  -5  -3  13       83.31       73.56      2.98 o 
  -4  -3  13      230.09      237.12      4.59 o 
  -3  -3  13       11.14        9.62      1.55 o 
  -2  -3  13      276.68      281.23      3.63 o 
  -1  -3  13        9.51        6.39      1.17 o 
   0  -3  13       52.13       44.18      2.02 o 
   1  -3  13        0.01       -0.85      2.11 o 
   2  -3  13       31.10       25.08      2.87 o 
   3  -3  13        4.87        3.63      2.49 o 
   4  -3  13        5.29        3.15      2.93 o 
   5  -3  13        5.75        3.91      3.62 o 
 -10  -2  13        8.68       12.56      3.84 o 
  -9  -2  13      326.88      326.44      8.28 o 
  -8  -2  13      208.33      212.65      4.50 o 
  -7  -2  13       69.70       68.04      2.72 o 
  -6  -2  13       71.76       71.71      4.07 o 
  -5  -2  13        0.07       -0.59      1.73 o 
  -4  -2  13        9.29        8.16      2.04 o 
  -3  -2  13       10.58        7.95      1.40 o 
  -2  -2  13       26.51       20.70      1.37 o 
  -1  -2  13        0.63        0.54      1.16 o 
   0  -2  13      148.89      140.78      6.90 o 
   1  -2  13        7.63       11.62      2.35 o 
   2  -2  13       55.76       56.65      3.90 o 
   3  -2  13        0.11        0.87      2.61 o 
   4  -2  13        2.33        3.56      3.12 o 
   5  -2  13       32.01       32.29      4.23 o 
 -10  -1  13       86.96       84.48      4.91 o 
  -9  -1  13       96.17       77.14      4.68 o 
  -8  -1  13       80.50       78.68      3.11 o 
  -7  -1  13       35.13       36.27      2.59 o 
  -6  -1  13      168.43      165.83      3.55 o 
  -5  -1  13        0.01       -0.11      1.39 o 
  -4  -1  13      123.42      112.46      3.48 o 
  -3  -1  13        9.54       10.18      1.57 o 
  -2  -1  13        8.23        7.69      1.37 o 
  -1  -1  13        1.69        2.24      1.21 o 
   0  -1  13      150.52      157.19      3.38 o 
   1  -1  13       65.70       72.05      3.96 o 
   2  -1  13        0.07       -2.31      2.31 o 
   3  -1  13      116.22      125.98      5.38 o 
   4  -1  13       25.13       24.40      3.37 o 
   5  -1  13      160.96      176.68      6.97 o 
 -10   0  13        9.52        7.60      3.54 o 
  -9   0  13       89.13       92.30      4.80 o 
  -8   0  13       57.46       52.84      2.64 o 
  -7   0  13       52.92       53.80      2.43 o 
  -6   0  13       94.27       96.99      2.76 o 
  -5   0  13       12.77       10.95      1.72 o 
  -4   0  13        0.25       -1.06      1.43 o 
  -3   0  13      126.49      119.71      4.21 o 
  -2   0  13      272.47      285.31      6.18 o 
  -1   0  13       59.67       62.82      2.40 o 
   0   0  13       43.10       44.13      2.13 o 
   1   0  13      293.91      320.73      7.54 o 
   2   0  13       51.57       51.68      3.86 o 
   3   0  13      100.57      110.76      5.47 o 
   4   0  13       57.56       56.14      4.56 o 
 -10   1  13        5.52        2.70      3.43 o 
  -9   1  13       46.52       49.96      6.77 o 
  -8   1  13      119.43      123.77      4.38 o 
  -7   1  13        5.99        5.92      1.82 o 
  -6   1  13        2.30        2.70      1.90 o 
  -5   1  13      716.64      721.30      8.73 o 
  -4   1  13      196.70      201.00      3.94 o 
  -3   1  13       68.06       66.27      3.39 o 
  -2   1  13       36.72       43.14      2.94 o 
  -1   1  13       48.34       52.93      2.38 o 
   0   1  13       45.73       46.99      2.19 o 
   1   1  13       38.13       39.06      3.46 o 
   2   1  13       89.34       93.78      4.99 o 
   3   1  13      130.51      151.34      6.10 o 
   4   1  13       26.82       26.44      4.16 o 
 -10   2  13       30.66       30.07      3.25 o 
  -9   2  13        6.41        0.39      2.72 o 
  -8   2  13       20.35       20.01      2.40 o 
  -7   2  13      386.01      380.08      8.63 o 
  -6   2  13      125.17      124.07      3.60 o 
  -5   2  13       13.13       14.50      1.80 o 
  -4   2  13       41.07       46.59      3.10 o 
  -3   2  13       81.64       85.13      3.88 o 
  -2   2  13       35.97       37.73      2.78 o 
  -1   2  13        0.02       -0.31      1.33 o 
   0   2  13       13.82        9.69      1.62 o 
   1   2  13        8.08        4.88      2.56 o 
   2   2  13        2.45        0.47      2.99 o 
   3   2  13        1.67        0.36      3.51 o 
 -10   3  13        4.55        3.27      3.43 o 
  -9   3  13      142.96      144.96      5.62 o 
  -8   3  13      123.41      112.50      4.01 o 
  -7   3  13        0.40       -1.29      1.90 o 
  -6   3  13       23.49       20.69      2.19 o 
  -5   3  13      201.46      201.84      5.87 o 
  -4   3  13      144.49      134.52      4.87 o 
  -3   3  13        0.52        1.56      2.02 o 
  -2   3  13        0.43        0.65      1.93 o 
  -1   3  13        3.37        3.61      2.09 o 
   0   3  13        3.55        2.76      1.66 o 
   1   3  13       62.41       59.13      4.10 o 
   2   3  13       43.40       46.19      4.05 o 
   3   3  13       90.73       93.18      5.04 o 
 -10   4  13        4.48        4.03      3.58 o 
  -9   4  13        4.54        2.41      2.77 o 
  -8   4  13       47.63       45.61      3.05 o 
  -7   4  13      408.37      414.29      6.54 o 
  -6   4  13      318.58      323.70      7.60 o 
  -5   4  13       50.27       44.99      3.44 o 
  -4   4  13       56.95       59.57      3.75 o 
  -3   4  13       66.89       67.55      3.79 o 
  -2   4  13       20.34       20.68      2.60 o 
  -1   4  13       58.91       59.91      3.58 o 
   0   4  13      184.21      195.50      4.25 o 
   1   4  13      271.25      290.86      7.55 o 
 -10   5  13        0.43        2.90      3.56 o 
  -9   5  13      105.46      110.05      5.11 o 
  -8   5  13      336.78      342.23      8.27 o 
  -7   5  13       29.85       25.42      3.30 o 
  -6   5  13       53.95       56.76      3.80 o 
  -5   5  13      242.84      232.37      6.65 o 
  -4   5  13       53.53       51.63      3.66 o 
  -3   5  13      116.44      116.96      4.88 o 
  -2   5  13       90.23       92.72      4.36 o 
  -1   5  13      218.16      227.79      6.46 o 
   0   5  13       22.63       25.11      3.21 o 
  -9   6  13       75.34       65.49      4.46 o 
  -8   6  13       61.76       59.12      4.17 o 
  -7   6  13       82.31       77.76      4.45 o 
  -6   6  13      116.67      118.18      5.20 o 
  -5   6  13       27.92       27.45      3.17 o 
  -4   6  13       23.55       19.27      3.05 o 
  -3   6  13      313.59      316.13      7.76 o 
  -2   6  13       24.92       27.07      3.09 o 
  -1   6  13        0.16       -0.62      2.75 o 
   0   6  13       39.71       31.09      3.34 o 
  -9   7  13       49.03       43.16      3.96 o 
  -8   7  13       72.81       74.66      4.71 o 
  -7   7  13        1.31        3.39      2.89 o 
  -6   7  13       18.30       18.61      2.97 o 
  -5   7  13      109.07      108.70      5.09 o 
  -4   7  13        0.13       -2.58      2.58 o 
  -3   7  13        1.32        0.66      2.69 o 
  -2   7  13        4.83        0.28      2.91 o 
  -1   7  13       33.77       27.64      3.46 o 
  -8   8  13        6.07        0.75      3.29 o 
  -7   8  13       19.54       19.79      3.41 o 
  -6   8  13       10.57       12.38      2.95 o 
  -5   8  13        0.28       -1.28      2.92 o 
  -4   8  13        0.16        2.17      2.99 o 
  -3   8  13       64.74       67.83      4.66 o 
  -2   8  13        7.42        6.40      3.42 o 
  -7   9  13        2.00       -0.68      3.49 o 
  -6   9  13        6.51        4.54      3.32 o 
  -5   9  13        7.52        7.39      3.31 o 
  -4   9  13       12.74        9.84      3.41 o 
  -3 -13  14       49.31       47.71      4.75 o 
  -2 -13  14        8.32        0.58      3.93 o 
  -1 -13  14        2.70       -0.77      3.74 o 
   3 -13  14        0.55        0.20      4.14 o 
  -4 -12  14       19.71       16.98      3.89 o 
  -3 -12  14       15.63        7.27      3.53 o 
  -2 -12  14       73.04       69.64      4.57 o 
  -1 -12  14       24.02       25.77      3.26 o 
   3 -12  14       14.99       10.45      3.69 o 
   4 -12  14       30.63       34.20      3.94 o 
  -5 -11  14       42.78       41.08      4.69 o 
  -4 -11  14        0.17       -0.04      3.43 o 
  -3 -11  14       26.60       19.54      3.59 o 
  -2 -11  14       13.09       12.00      3.05 o 
  -1 -11  14       15.07       14.37      2.88 o 
   0 -11  14       81.09       71.89      6.07 o 
   3 -11  14       67.47       77.38      4.40 o 
  -6 -10  14        9.41       11.80      3.93 o 
  -5 -10  14      125.56      131.95      6.48 o 
  -4 -10  14       94.64       90.47      5.27 o 
  -3 -10  14       44.49       45.52      3.77 o 
  -2 -10  14        1.98        2.28      2.21 o 
  -1 -10  14       15.80       17.11      2.48 o 
   0 -10  14       35.68       32.64      2.61 o 
   1 -10  14       15.31       16.20      5.00 o 
   2 -10  14      126.56      119.00      6.13 o 
   3 -10  14       83.68       82.77      4.44 o 
   4 -10  14        4.08        2.40      3.62 o 
   5 -10  14        0.05        3.33      4.20 o 
  -6  -9  14       30.60       26.82      3.86 o 
  -5  -9  14        0.30        1.99      2.93 o 
  -4  -9  14       10.91       11.93      3.62 o 
  -3  -9  14        1.71        0.13      2.28 o 
  -2  -9  14       29.80       27.27      2.55 o 
  -1  -9  14        3.73        1.28      2.18 o 
   0  -9  14      284.04      290.52      4.20 o 
   1  -9  14      234.15      259.32      5.20 o 
   2  -9  14        0.93        0.53      2.26 o 
   3  -9  14        0.50        0.16      3.00 o 
   4  -9  14       61.77       61.57      4.58 o 
   5  -9  14       18.80       21.89      4.02 o 
  -7  -8  14        0.95       -0.69      3.62 o 
  -6  -8  14       99.76      100.61      5.61 o 
  -5  -8  14        3.04        3.26      2.61 o 
  -4  -8  14       51.70       48.98      3.10 o 
  -3  -8  14       34.54       38.65      2.76 o 
  -2  -8  14       70.93       77.57      3.26 o 
  -1  -8  14      240.90      251.13      7.64 o 
   0  -8  14      312.44      329.06      4.30 o 
   1  -8  14        1.82        1.41      2.02 o 
   2  -8  14       64.69       64.03      4.35 o 
   3  -8  14       62.08       65.06      4.24 o 
   4  -8  14        4.44        3.44      3.17 o 
   5  -8  14       36.11       31.41      4.00 o 
  -8  -7  14       11.06        5.92      3.93 o 
  -7  -7  14        0.07       -0.76      3.24 o 
  -6  -7  14        0.35       -0.30      2.77 o 
  -5  -7  14       36.37       36.10      2.92 o 
  -4  -7  14        4.13        4.84      2.14 o 
  -3  -7  14      215.65      214.17      4.92 o 
  -2  -7  14      421.95      434.97      9.54 o 
  -1  -7  14       10.93       13.14      1.66 o 
   0  -7  14      137.65      140.65      2.87 o 
   1  -7  14      166.95      173.59      4.23 o 
   2  -7  14        0.90       -0.14      2.53 o 
   3  -7  14        1.35        3.36      2.75 o 
   4  -7  14       31.92       27.86      3.76 o 
   5  -7  14       22.83       21.09      3.79 o 
  -8  -6  14        0.32        0.41      3.51 o 
  -7  -6  14       27.00       27.66      3.73 o 
  -6  -6  14        0.21        0.31      2.39 o 
  -5  -6  14       14.66       15.11      2.50 o 
  -4  -6  14      279.61      285.15      5.65 o 
  -3  -6  14       41.18       39.87      2.56 o 
  -2  -6  14      107.38      102.38      3.33 o 
  -1  -6  14       90.25       95.35      2.44 o 
   0  -6  14        7.65        7.37      1.38 o 
   1  -6  14        3.21        1.11      2.26 o 
   2  -6  14        0.23        1.16      2.34 o 
   3  -6  14       60.71       62.96      4.36 o 
   4  -6  14        1.76        1.25      3.26 o 
   5  -6  14       25.36       25.58      4.09 o 
  -9  -5  14      105.47      112.28      5.94 o 
  -8  -5  14        0.12       -1.01      3.26 o 
  -7  -5  14       10.19       11.37      2.69 o 
  -6  -5  14       47.51       43.18      3.00 o 
  -5  -5  14       23.85       23.20      2.34 o 
  -4  -5  14      184.02      179.06      4.51 o 
  -3  -5  14        0.21       -0.34      1.78 o 
  -2  -5  14      132.55      130.95      3.56 o 
  -1  -5  14       17.44       14.44      1.41 o 
   0  -5  14       13.44       10.06      1.36 o 
   1  -5  14      417.27      435.48      8.61 o 
   2  -5  14        9.01        6.63      2.77 o 
   3  -5  14       30.32       24.31      3.42 o 
   4  -5  14       14.39       11.76      3.44 o 
   5  -5  14       39.94       42.24      4.57 o 
  -9  -4  14       71.99       68.12      4.99 o 
  -8  -4  14       65.65       64.40      4.58 o 
  -7  -4  14       22.07       23.99      2.88 o 
  -6  -4  14       91.39       89.14      3.98 o 
  -5  -4  14        2.00        1.66      1.98 o 
  -4  -4  14      158.53      158.73      4.10 o 
  -3  -4  14       52.00       49.96      2.54 o 
  -2  -4  14       53.64       48.01      2.43 o 
  -1  -4  14      251.62      259.60      6.44 o 
   0  -4  14       71.37       74.82      2.58 o 
   1  -4  14        0.28        1.62      2.26 o 
   2  -4  14       34.63       31.39      3.39 o 
   3  -4  14        1.19        1.00      2.92 o 
   4  -4  14        3.96        4.16      3.31 o 
   5  -4  14        8.40       11.10      3.98 o 
  -9  -3  14        0.00        3.30      3.50 o 
  -8  -3  14       63.70       61.20      4.42 o 
  -7  -3  14        0.98        1.86      1.97 o 
  -6  -3  14       13.61       11.58      2.33 o 
  -5  -3  14       24.80       24.47      2.29 o 
  -4  -3  14       33.45       25.74      2.19 o 
  -3  -3  14       30.88       34.28      2.21 o 
  -2  -3  14        0.75       -0.29      1.77 o 
  -1  -3  14       30.89       28.70      1.88 o 
   0  -3  14       69.75       69.55      4.23 o 
   1  -3  14      100.96      101.81      4.63 o 
   2  -3  14       33.77       33.43      3.45 o 
   3  -3  14        4.47        3.72      2.81 o 
   4  -3  14       42.46       49.33      4.30 o 
  -9  -2  14        3.59        2.36      3.20 o 
  -8  -2  14       12.90       10.42      5.15 o 
  -7  -2  14        5.99        5.68      2.14 o 
  -6  -2  14      166.23      173.53      3.74 o 
  -5  -2  14       31.72       26.01      2.24 o 
  -4  -2  14       16.59       21.40      2.00 o 
  -3  -2  14      224.01      207.05      4.14 o 
  -2  -2  14       36.54       35.85      2.74 o 
  -1  -2  14       70.94       68.75      2.55 o 
   0  -2  14       57.57       62.79      2.47 o 
   1  -2  14      125.45      133.93      5.33 o 
   2  -2  14       17.89       20.77      3.21 o 
   3  -2  14       65.18       71.98      4.64 o 
   4  -2  14       44.71       46.57      4.55 o 
 -10  -1  14        1.32        3.04      4.01 o 
  -9  -1  14       13.22       11.09      3.02 o 
  -8  -1  14       86.56       86.93      3.24 o 
  -7  -1  14        6.83        6.74      2.07 o 
  -6  -1  14       28.74       28.61      2.41 o 
  -5  -1  14       99.10       86.57      3.15 o 
  -4  -1  14      100.77       90.90      3.07 o 
  -3  -1  14       25.17       29.43      2.76 o 
  -2  -1  14       89.81       84.98      3.85 o 
  -1  -1  14       77.14       81.52      2.84 o 
   0  -1  14        8.11        9.37      1.51 o 
   1  -1  14       36.96       35.32      3.49 o 
   2  -1  14        5.15        4.26      2.67 o 
   3  -1  14        0.10       -0.79      3.19 o 
   4  -1  14        0.21       -3.94      3.94 o 
 -10   0  14       14.06       14.35      3.79 o 
  -9   0  14       57.34       60.42      4.25 o 
  -8   0  14       75.91       74.68      3.04 o 
  -7   0  14      127.32      128.67      4.13 o 
  -6   0  14       98.48       98.84      3.46 o 
  -5   0  14       34.09       34.58      2.34 o 
  -4   0  14       52.25       50.25      3.40 o 
  -3   0  14       38.27       37.79      2.91 o 
  -2   0  14       23.25       22.64      2.50 o 
  -1   0  14       71.40       75.30      2.72 o 
   0   0  14       18.06       17.16      1.74 o 
   1   0  14        0.18       -0.11      2.56 o 
   2   0  14        1.23       -1.49      2.95 o 
   3   0  14        3.90        0.50      3.53 o 
 -10   1  14        8.53        6.95      3.74 o 
  -9   1  14       40.22       38.01      3.69 o 
  -8   1  14      157.75      163.07      4.72 o 
  -7   1  14        1.06        0.13      1.98 o 
  -6   1  14       57.13       51.43      2.68 o 
  -5   1  14        1.65        2.40      1.95 o 
  -4   1  14        3.12        3.61      2.16 o 
  -3   1  14       74.12       74.68      3.82 o 
  -2   1  14       44.22       40.84      2.96 o 
  -1   1  14       23.48       27.43      1.98 o 
   0   1  14       12.77        9.53      1.66 o 
   1   1  14        0.02        0.79      2.66 o 
   2   1  14       97.01       99.70      5.37 o 
   3   1  14        5.31        8.60      4.03 o 
 -10   2  14       13.81        7.46      3.76 o 
  -9   2  14        0.26       -0.77      2.92 o 
  -8   2  14       68.10       65.45      3.48 o 
  -7   2  14        0.29       -2.06      2.06 o 
  -6   2  14       51.74       51.72      3.71 o 
  -5   2  14        6.97        7.26      2.26 o 
  -4   2  14       89.61       89.75      4.38 o 
  -3   2  14       64.05       70.47      3.88 o 
  -2   2  14       41.71       39.76      3.11 o 
  -1   2  14       11.70        8.06      1.71 o 
   0   2  14       51.95       57.74      2.65 o 
   1   2  14       89.33       90.92      4.90 o 
   2   2  14       73.65       84.25      4.84 o 
 -10   3  14        1.69       -2.46      3.78 o 
  -9   3  14        2.33       -0.80      2.95 o 
  -8   3  14      185.28      176.31     14.62 o 
  -7   3  14       73.10       76.34      4.42 o 
  -6   3  14      110.60      121.15      5.03 o 
  -5   3  14       96.15       98.65      4.65 o 
  -4   3  14       95.07       89.54      4.43 o 
  -3   3  14      120.23      119.32      4.75 o 
  -2   3  14        0.06       -1.45      2.08 o 
  -1   3  14       30.23       27.90      3.08 o 
   0   3  14      104.04      106.68      3.39 o 
   1   3  14       54.60       54.55      4.02 o 
   2   3  14        1.65        2.60      4.15 o 
  -9   4  14       33.76       32.26      3.49 o 
  -8   4  14       20.96       22.95      3.38 o 
  -7   4  14        5.89        3.39      2.61 o 
  -6   4  14       35.91       39.81      3.68 o 
  -5   4  14      128.74      120.78      5.14 o 
  -4   4  14       12.83       11.74      2.63 o 
  -3   4  14       36.82       29.71      3.22 o 
  -2   4  14        4.70        5.30      2.37 o 
  -1   4  14       10.29        6.38      2.52 o 
   0   4  14        6.56        6.37      3.01 o 
   1   4  14        0.55       -0.83      4.15 o 
  -9   5  14       24.87       22.09      3.46 o 
  -8   5  14       49.24       50.13      3.87 o 
  -7   5  14       16.64       16.99      3.05 o 
  -6   5  14        6.95        4.83      2.56 o 
  -5   5  14        6.01        6.03      2.43 o 
  -4   5  14        0.03       -1.11      2.41 o 
  -3   5  14       54.44       56.74      3.86 o 
  -2   5  14       56.41       57.33      3.87 o 
  -1   5  14       79.79       79.76      4.44 o 
   0   5  14        7.31        5.68      3.47 o 
  -9   6  14       21.58       21.22      3.70 o 
  -8   6  14       32.46       33.76      3.92 o 
  -7   6  14        0.13        0.30      2.84 o 
  -6   6  14        7.57        6.72      2.74 o 
  -5   6  14       39.22       39.97      3.75 o 
  -4   6  14      236.28      254.64      7.45 o 
  -3   6  14      138.15      139.55      5.65 o 
  -2   6  14      140.60      138.27      5.77 o 
  -1   6  14        9.40        7.60      3.36 o 
  -8   7  14       18.58       17.32      3.49 o 
  -7   7  14       50.51       50.60      4.29 o 
  -6   7  14       85.71       92.07      5.05 o 
  -5   7  14       77.95       80.46      4.85 o 
  -4   7  14      336.07      358.70      8.78 o 
  -3   7  14        4.09        5.73      3.16 o 
  -2   7  14        1.60        1.49      3.49 o 
  -6   8  14      176.88      173.85      6.60 o 
  -5   8  14        0.34       -2.01      3.48 o 
  -4   8  14        0.41        2.48      3.49 o 
  -1 -13  15        8.76        7.70      4.17 o 
  -3 -12  15        8.76        2.87      3.96 o 
  -2 -12  15        9.50        7.48      3.66 o 
  -1 -12  15       33.46       30.39      3.60 o 
  -4 -11  15      117.86      127.57      6.37 o 
  -3 -11  15       18.94       20.12      3.65 o 
  -2 -11  15      130.69      142.22      6.05 o 
  -1 -11  15       38.04       35.40      3.59 o 
  -5 -10  15        3.54        1.90      3.70 o 
  -4 -10  15       36.49       32.76      3.98 o 
  -3 -10  15        1.11        0.69      3.03 o 
  -2 -10  15       12.77       10.31      2.83 o 
  -1 -10  15        4.26        2.92      2.71 o 
   0 -10  15        4.12       -2.56      5.47 o 
   3 -10  15        4.69        2.03      3.63 o 
   4 -10  15        2.42        3.15      4.25 o 
  -6  -9  15        3.59        1.65      3.71 o 
  -5  -9  15        6.58        8.41      3.15 o 
  -4  -9  15       10.94        9.88      3.01 o 
  -3  -9  15       13.55        9.90      2.43 o 
  -2  -9  15        1.49       -0.88      2.22 o 
  -1  -9  15       10.84       10.75      2.28 o 
   0  -9  15        2.55       -0.37      2.45 o 
   1  -9  15      137.85      143.97      4.22 o 
   2  -9  15       23.15       18.48      3.32 o 
   3  -9  15       55.14       55.81      4.26 o 
   4  -9  15        7.47        8.40      3.99 o 
  -7  -8  15       28.84       19.27      3.84 o 
  -6  -8  15       14.90       11.66      3.41 o 
  -5  -8  15        5.02        6.72      2.95 o 
  -4  -8  15       34.33       39.25      3.14 o 
  -3  -8  15        1.50        1.34      2.23 o 
  -2  -8  15        8.32        5.75      2.72 o 
  -1  -8  15      259.32      261.75     10.10 o 
   0  -8  15      244.68      257.58     10.56 o 
   1  -8  15       58.69       56.65      3.39 o 
   2  -8  15       23.49       19.81      3.03 o 
   3  -8  15        7.63        8.56      3.26 o 
   4  -8  15        4.01        7.51      3.72 o 
  -7  -7  15        0.52        1.63      3.50 o 
  -6  -7  15      160.02      168.36      6.71 o 
  -5  -7  15        0.68       -2.23      2.35 o 
  -4  -7  15       46.06       43.29      3.82 o 
  -3  -7  15        4.38        2.13      2.21 o 
  -2  -7  15      512.93      545.95      8.94 o 
  -1  -7  15       17.59       16.29      1.73 o 
   0  -7  15       29.94       32.66      2.59 o 
   1  -7  15        2.50       -1.06      2.59 o 
   2  -7  15       27.90       27.49      3.59 o 
   3  -7  15       95.53       93.43      5.07 o 
   4  -7  15       52.90       46.52      4.57 o 
  -8  -6  15      236.14      251.20      8.20 o 
  -7  -6  15        3.19        2.57      3.18 o 
  -6  -6  15       40.25       37.80      3.77 o 
  -5  -6  15        8.77        6.91      2.45 o 
  -4  -6  15      513.76      538.89     14.57 o 
  -3  -6  15        1.09        1.71      1.94 o 
  -2  -6  15       23.36       22.90      2.35 o 
  -1  -6  15        0.29       -1.45      1.51 o 
   0  -6  15        4.39        3.41      2.32 o 
   1  -6  15      277.15      289.47      7.45 o 
   2  -6  15      247.05      270.82      7.58 o 
   3  -6  15      104.03      107.73      5.62 o 
   4  -6  15        2.49        1.28      3.72 o 
  -8  -5  15      106.83      109.14      5.98 o 
  -7  -5  15       13.90       12.32      3.15 o 
  -6  -5  15       63.06       65.11      7.86 o 
  -5  -5  15       57.18       57.68      3.16 o 
  -4  -5  15        6.39        3.66      2.04 o 
  -3  -5  15        0.33       -0.27      1.73 o 
  -2  -5  15        2.91        0.13      1.72 o 
  -1  -5  15       92.75       92.39      3.01 o 
   0  -5  15      411.83      420.27      8.66 o 
   1  -5  15      298.60      330.10      8.03 o 
   2  -5  15        3.65        7.12      2.77 o 
   3  -5  15      171.96      176.15      6.59 o 
   4  -5  15       32.94       36.33      4.25 o 
  -8  -4  15        5.40        4.96      3.32 o 
  -7  -4  15       53.83       56.07      4.52 o 
  -6  -4  15       56.44       55.55      3.30 o 
  -5  -4  15        5.67        3.54      2.11 o 
  -4  -4  15       13.43       14.18      2.80 o 
  -3  -4  15        2.00       -0.83      2.48 o 
  -2  -4  15       74.52       66.79      2.72 o 
  -1  -4  15      272.32      294.64      4.88 o 
   0  -4  15      133.56      146.04      5.57 o 
   1  -4  15      278.64      296.32      7.75 o 
   2  -4  15        0.81        1.39      2.88 o 
   3  -4  15      209.92      233.75      7.56 o 
   4  -4  15       22.68       25.47      3.88 o 
  -9  -3  15       26.30       30.61      4.05 o 
  -8  -3  15        1.75       -1.43      3.06 o 
  -7  -3  15       92.35       91.65      3.75 o 
  -6  -3  15        4.82        5.63      5.28 o 
  -5  -3  15       68.78       62.70      5.10 o 
  -4  -3  15       77.45       79.32      3.59 o 
  -3  -3  15       44.33       42.76      2.52 o 
  -2  -3  15      282.44      286.98      6.63 o 
  -1  -3  15       90.07       97.39      3.00 o 
   0  -3  15       40.16       35.84      3.34 o 
   1  -3  15      265.48      283.84      7.59 o 
   2  -3  15       47.18       52.34      4.27 o 
   3  -3  15        5.29        5.99      3.49 o 
   4  -3  15       42.18       38.85      4.42 o 
  -9  -2  15      262.70      278.36      8.12 o 
  -8  -2  15        7.05        7.33      3.03 o 
  -7  -2  15       10.28        8.93      2.54 o 
  -6  -2  15      142.59      142.45      4.20 o 
  -5  -2  15       52.98       52.34      2.80 o 
  -4  -2  15      267.55      270.05      5.08 o 
  -3  -2  15       11.04       10.22      2.33 o 
  -2  -2  15       54.15       49.84      3.23 o 
  -1  -2  15       41.27       37.51      3.99 o 
   0  -2  15        0.11        0.22      2.50 o 
   1  -2  15       77.38       79.80      4.62 o 
   2  -2  15       51.48       57.35      4.51 o 
   3  -2  15        5.52        1.21      3.65 o 
  -9  -1  15        1.82       -3.39      3.39 o 
  -8  -1  15      262.66      275.17      7.79 o 
  -7  -1  15        3.27        2.18      2.31 o 
  -6  -1  15       37.24       39.59      3.20 o 
  -5  -1  15       23.68       22.61      2.98 o 
  -4  -1  15        0.19       -0.50      2.23 o 
  -3  -1  15        6.33        5.87      2.17 o 
  -2  -1  15        0.44        3.21      1.95 o 
  -1  -1  15       76.16       78.26      2.88 o 
   0  -1  15       42.71       41.72      3.74 o 
   1  -1  15        9.60        7.85      2.82 o 
   2  -1  15       32.51       34.25      4.00 o 
   3  -1  15       10.73       10.39      3.88 o 
  -9   0  15        3.52        2.89      3.26 o 
  -8   0  15        6.36        6.88      2.91 o 
  -7   0  15        5.64        3.71      2.32 o 
  -6   0  15        6.50        5.81      2.06 o 
  -5   0  15        5.15        4.61      2.26 o 
  -4   0  15       34.04       34.66      3.19 o 
  -3   0  15       84.90       82.68      4.17 o 
  -2   0  15       22.03       24.06      2.71 o 
  -1   0  15        0.48       -0.49      1.66 o 
   0   0  15        3.00        1.63      2.64 o 
   1   0  15       67.33       71.35      4.67 o 
   2   0  15       51.18       56.22      4.73 o 
  -9   1  15        7.08       -1.37      3.37 o 
  -8   1  15        1.23       -1.45      2.88 o 
  -7   1  15       17.94       12.39      2.85 o 
  -6   1  15        0.26       -2.27      2.30 o 
  -5   1  15        0.87       -0.80      2.25 o 
  -4   1  15      204.27      218.50      6.35 o 
  -3   1  15       45.05       48.10      3.49 o 
  -2   1  15       36.25       37.60      3.30 o 
  -1   1  15       83.44       89.10      5.87 o 
   0   1  15       47.38       48.18      4.07 o 
   1   1  15      303.37      320.47      8.57 o 
   2   1  15       44.43       41.81      4.23 o 
  -9   2  15        2.02       -0.28      3.39 o 
  -8   2  15       11.19        6.36      2.99 o 
  -7   2  15       38.52       35.18      3.70 o 
  -6   2  15      162.46      174.97      6.12 o 
  -5   2  15      134.55      144.16      5.50 o 
  -4   2  15       40.50       41.41      3.49 o 
  -3   2  15      135.40      144.84      5.35 o 
  -2   2  15       36.07       32.45      3.10 o 
  -1   2  15       31.34       30.77      3.11 o 
   0   2  15       47.81       47.91      4.31 o 
   1   2  15       58.23       63.08      4.64 o 
  -9   3  15      170.34      162.26      6.39 o 
  -8   3  15       95.90      101.92      5.23 o 
  -7   3  15        0.42       -1.04      2.69 o 
  -6   3  15        2.47        1.03      2.47 o 
  -5   3  15      153.03      163.64      5.93 o 
  -4   3  15       11.94        9.05      2.49 o 
  -3   3  15       26.19       30.10      3.12 o 
  -2   3  15        6.55        6.59      2.41 o 
  -1   3  15       21.78       20.62      2.94 o 
   1   3  15        1.33       -2.92      4.19 o 
  -9   4  15        0.35        1.81      3.64 o 
  -8   4  15       43.87       43.28      3.93 o 
  -7   4  15      104.19      110.95      5.35 o 
  -6   4  15        8.73        8.07      2.95 o 
  -5   4  15       30.67       35.73      3.69 o 
  -4   4  15       24.08       25.26      3.15 o 
  -3   4  15       19.93       15.21      3.06 o 
  -2   4  15        0.08        0.41      2.75 o 
  -1   4  15       10.14        6.94      3.05 o 
  -8   5  15        6.68        4.82      3.36 o 
  -7   5  15        9.71        9.18      3.10 o 
  -6   5  15        0.89       -1.39      2.92 o 
  -5   5  15        1.92        2.54      2.83 o 
  -4   5  15       26.56       29.58      3.59 o 
  -3   5  15       37.22       36.11      3.69 o 
  -2   5  15       97.15       99.39      5.09 o 
  -1   5  15       70.17       69.36      4.34 o 
  -7   6  15       12.29       12.10      3.32 o 
  -6   6  15        0.81        3.61      3.17 o 
  -5   6  15       27.26       26.01      3.57 o 
  -4   6  15       46.73       47.51      4.06 o 
  -3   6  15      271.89      287.99      8.00 o 
  -2   6  15        0.06        1.98      3.69 o 
  -6   7  15       13.54       11.53      3.55 o 
  -5   7  15      236.62      252.78      7.87 o 
  -2 -12  16      161.42      175.07      6.96 o 
  -3 -11  16       18.44       16.15      3.83 o 
  -2 -11  16       23.89       21.39      3.71 o 
  -5 -10  16        1.28        1.20      4.02 o 
  -4 -10  16       16.57       14.50      3.59 o 
  -3 -10  16       21.14       15.73      3.65 o 
  -2 -10  16       70.75       64.60      4.50 o 
  -1 -10  16       12.60       16.76      3.25 o 
   3 -10  16       13.27       14.20      4.55 o 
  -5  -9  16        9.81        4.67      3.55 o 
  -4  -9  16       18.26       16.13      3.42 o 
  -3  -9  16        6.19        6.84      2.98 o 
  -2  -9  16       81.49       74.26      4.46 o 
  -1  -9  16        6.56        6.41      3.08 o 
   0  -9  16       53.73       57.11      3.84 o 
   1  -9  16       84.32       95.67      4.66 o 
   2  -9  16       42.09       40.93      3.99 o 
   3  -9  16       12.33       10.21      4.08 o 
  -6  -8  16        1.78        1.49      3.60 o 
  -5  -8  16        1.19        3.53      3.20 o 
  -4  -8  16       61.50       71.04      4.65 o 
  -3  -8  16       29.91       24.77      3.61 o 
  -2  -8  16       80.69       83.53      9.14 o 
  -1  -8  16      221.73      226.86      5.43 o 
   0  -8  16        7.26        5.30      2.90 o 
   1  -8  16        3.40        2.30      3.10 o 
   2  -8  16       21.48       23.28      3.63 o 
   3  -8  16        0.05       -0.22      3.90 o 
  -7  -7  16        4.41        6.19      3.67 o 
  -6  -7  16        9.15        8.46      3.32 o 
  -5  -7  16        0.45        1.86      3.01 o 
  -4  -7  16       29.20       29.58      3.65 o 
  -3  -7  16      179.35      186.18      4.95 o 
  -2  -7  16        2.60        3.11      2.17 o 
  -1  -7  16        6.49        6.01      2.34 o 
   0  -7  16      102.08      107.91      5.00 o 
   1  -7  16        8.24        7.47      2.99 o 
   2  -7  16        0.02       -3.31      3.31 o 
   3  -7  16       11.62        9.00      3.73 o 
  -7  -6  16       13.23       11.16      3.45 o 
  -6  -6  16       44.02       36.74      4.08 o 
  -5  -6  16       98.06      101.81      5.41 o 
  -4  -6  16       77.69       84.84      4.23 o 
  -3  -6  16        2.19       -0.81      2.20 o 
  -2  -6  16       26.22       23.97      2.43 o 
  -1  -6  16       76.30       77.63      3.71 o 
   0  -6  16        0.49       -2.74      2.74 o 
   1  -6  16        0.04       -2.98      2.98 o 
   2  -6  16        8.55        2.90      3.31 o 
   3  -6  16        5.78       10.23      3.78 o 
  -8  -5  16        0.02       -1.25      3.78 o 
  -7  -5  16       13.26       13.21      3.27 o 
  -6  -5  16      156.73      165.83      6.49 o 
  -5  -5  16        0.22       -2.58      2.58 o 
  -4  -5  16       32.46       26.77      2.65 o 
  -3  -5  16       45.61       43.22      2.84 o 
  -2  -5  16       28.46       27.19      3.01 o 
  -1  -5  16       26.71       29.89      2.24 o 
   0  -5  16       10.40        9.89      3.05 o 
   1  -5  16      130.79      142.79      5.97 o 
   2  -5  16        6.59        4.24      3.34 o 
   3  -5  16       56.47       60.20      5.03 o 
  -8  -4  16       37.52       36.32      4.29 o 
  -7  -4  16       12.86       12.36      3.35 o 
  -6  -4  16       77.84       80.36      4.72 o 
  -5  -4  16       70.37       70.35      6.63 o 
  -4  -4  16        2.03       -0.64      2.07 o 
  -3  -4  16       27.75       24.41      3.10 o 
  -2  -4  16       54.82       51.33      3.50 o 
  -1  -4  16      274.05      286.36      5.13 o 
   0  -4  16        1.14       -1.46      2.67 o 
   1  -4  16        0.49        2.22      3.01 o 
   2  -4  16       62.78       67.45      5.05 o 
   3  -4  16      107.25      118.78      6.12 o 
  -8  -3  16      141.84      152.31      6.52 o 
  -7  -3  16        4.33        3.26      2.94 o 
  -6  -3  16       64.84       60.04      5.73 o 
  -5  -3  16       63.72       59.82      8.86 o 
  -4  -3  16       42.72       36.16      2.69 o 
  -3  -3  16      235.08      242.20      6.70 o 
  -2  -3  16        3.62        3.96      2.28 o 
  -1  -3  16        1.55       -0.37      1.77 o 
   0  -3  16       61.43       64.74      4.47 o 
   1  -3  16       92.57      102.38      5.56 o 
   2  -3  16       52.30       45.62      4.15 o 
   3  -3  16        2.97        1.67      4.10 o 
  -8  -2  16      171.14      176.71      6.91 o 
  -7  -2  16       55.24       58.67      4.30 o 
  -6  -2  16        0.28       -0.70      2.38 o 
  -5  -2  16      104.48      103.20      9.47 o 
  -4  -2  16        0.62       -0.99      2.25 o 
  -3  -2  16       21.00       19.96      2.62 o 
  -2  -2  16        0.32       -1.02      2.30 o 
  -1  -2  16        0.33        0.94      1.74 o 
   0  -2  16       36.52       34.38      3.69 o 
   1  -2  16        4.69        4.78      3.16 o 
   2  -2  16        1.10       -3.63      3.63 o 
  -9  -1  16        9.38        9.74      3.78 o 
  -8  -1  16        0.00       -3.25      3.25 o 
  -7  -1  16        3.40        2.56      2.85 o 
  -6  -1  16        0.40        1.64      2.36 o 
  -5  -1  16       64.25       61.80      4.11 o 
  -4  -1  16       17.85       18.65      2.87 o 
  -3  -1  16       12.95        9.19      2.43 o 
  -2  -1  16        0.89        1.14      2.41 o 
  -1  -1  16        0.26       -0.73      1.89 o 
   0  -1  16        6.41        8.42      3.06 o 
   1  -1  16      135.66      147.65      6.40 o 
   2  -1  16       21.56       19.30      4.00 o 
  -9   0  16        0.86       -3.72      3.72 o 
  -8   0  16        2.91        3.47      3.09 o 
  -7   0  16      143.01      149.95      5.95 o 
  -6   0  16       24.05       17.39      3.12 o 
  -5   0  16       59.97       59.09      4.10 o 
  -4   0  16       34.29       33.68      3.22 o 
  -3   0  16       50.73       54.97      3.70 o 
  -2   0  16       30.78       34.78      3.17 o 
  -1   0  16       32.75       28.41      3.05 o 
   0   0  16       16.65       16.47      3.33 o 
   1   0  16       45.63       41.97      4.28 o 
  -9   1  16       66.82       58.27      4.40 o 
  -8   1  16       33.01       28.79      3.84 o 
  -7   1  16        1.62        2.41      2.80 o 
  -6   1  16       38.84       40.40      3.70 o 
  -5   1  16      128.49      124.91      5.48 o 
  -4   1  16        0.13       -0.90      2.53 o 
  -3   1  16        3.29        2.65      2.51 o 
  -2   1  16        3.40        3.62      2.59 o 
  -1   1  16        0.28        0.17      2.78 o 
   0   1  16        2.34       -0.82      3.44 o 
   1   1  16      116.79      130.87      6.41 o 
  -8   2  16       65.95       70.27      4.86 o 
  -7   2  16        2.23        1.05      2.90 o 
  -6   2  16       38.14       41.24      3.75 o 
  -5   2  16        0.65        2.04      2.61 o 
  -4   2  16        6.00        6.18      2.76 o 
  -3   2  16        0.00       -0.86      2.62 o 
  -2   2  16        7.72        5.21      2.78 o 
  -1   2  16       56.08       57.28      4.01 o 
  -8   3  16       26.70       26.42      3.65 o 
  -7   3  16        0.06        3.88      3.07 o 
  -6   3  16        2.95        2.13      2.80 o 
  -5   3  16        2.52        2.31      2.85 o 
  -4   3  16       41.50       36.62      3.63 o 
  -3   3  16       18.64       20.41      3.30 o 
  -2   3  16       88.18       93.68      4.77 o 
  -1   3  16       15.38       14.80      3.56 o 
  -8   4  16        2.08        4.37      3.60 o 
  -7   4  16        6.11        6.69      3.35 o 
  -6   4  16       22.85       19.99      3.22 o 
  -5   4  16        6.60        1.22      3.01 o 
  -4   4  16       55.29       55.61      4.33 o 
  -3   4  16       48.18       46.11      4.17 o 
  -2   4  16       96.87       98.53      4.87 o 
  -7   5  16        7.95        8.18      3.48 o 
  -6   5  16        3.96        5.61      3.40 o 
  -5   5  16       20.23       22.10      3.37 o 
  -4   5  16        7.09        8.28      3.34 o 
  -3   5  16       86.26       81.73      5.13 o 
  -2 -11  17      243.16      240.00      7.71 o 
  -3 -10  17        3.47        4.39      3.75 o 
  -2 -10  17      213.86      217.47      6.99 o 
  -5  -9  17        1.18       -0.18      3.95 o 
  -4  -9  17      124.23      121.29      6.03 o 
  -3  -9  17        6.48        8.37      3.49 o 
  -2  -9  17        7.20        5.58      3.40 o 
   1  -9  17       16.44       14.33      3.96 o 
   2  -9  17        1.13        0.24      4.28 o 
  -5  -8  17        5.08        4.75      3.59 o 
  -4  -8  17       35.93       34.48      3.95 o 
  -3  -8  17        4.25        3.37      3.19 o 
  -2  -8  17       27.64       26.74      3.49 o 
   0  -8  17       18.09       14.88      3.50 o 
   1  -8  17       41.85       44.57      3.94 o 
   2  -8  17        0.17       -4.03      4.03 o 
  -6  -7  17        1.96       -0.10      3.80 o 
  -5  -7  17        0.30       -1.23      3.36 o 
  -4  -7  17       23.82       25.42      3.75 o 
  -3  -7  17      104.51      104.62      5.15 o 
  -2  -7  17       38.21       36.13      3.43 o 
   0  -7  17       21.16       17.26      3.34 o 
   1  -7  17      122.18      128.09      5.78 o 
   2  -7  17        3.57        4.63      3.89 o 
  -7  -6  17        2.65        2.86      3.88 o 
  -6  -6  17        1.24        0.46      3.53 o 
  -5  -6  17      110.56      110.88      5.63 o 
  -4  -6  17      235.79      246.33      7.57 o 
  -3  -6  17        8.95        6.84      2.71 o 
  -2  -6  17       17.86       16.61      2.77 o 
   0  -6  17       27.73       28.02      3.88 o 
   1  -6  17      188.79      198.40      6.98 o 
   2  -6  17       25.03       26.47      3.97 o 
  -7  -5  17        2.72       -0.06      3.68 o 
  -6  -5  17      422.82      452.72     10.43 o 
  -5  -5  17       41.74       45.33      4.38 o 
  -4  -5  17       33.59       29.40      3.70 o 
  -3  -5  17        0.14       -1.68      2.71 o 
  -2  -5  17       14.59       15.66      2.72 o 
  -1  -5  17      270.59      307.39      8.02 o 
   0  -5  17      144.90      160.02      6.52 o 
   1  -5  17        2.06        1.59      3.45 o 
   2  -5  17       10.56        9.17      3.86 o 
  -7  -4  17       29.09       28.35      3.99 o 
  -6  -4  17        3.87       -1.51      3.46 o 
  -5  -4  17       35.55       34.70      3.84 o 
  -4  -4  17        7.67        8.46      2.79 o 
  -3  -4  17      117.06      114.20      5.15 o 
  -2  -4  17      111.12      115.95      5.00 o 
  -1  -4  17       55.27       65.25      4.67 o 
   0  -4  17       13.09        7.50      3.37 o 
   1  -4  17       66.41       81.24      5.11 o 
   2  -4  17       32.76       35.83      4.34 o 
  -8  -3  17       12.76        8.14      3.77 o 
  -7  -3  17       24.45       27.67      4.04 o 
  -6  -3  17       32.75       29.14      4.15 o 
  -5  -3  17       21.38       21.02      3.36 o 
  -4  -3  17       76.80       76.81      4.42 o 
  -3  -3  17      137.94      141.36      5.49 o 
  -2  -3  17        3.41        0.08      2.65 o 
  -1  -3  17      170.66      186.08      6.73 o 
   0  -3  17       17.10       16.33      3.78 o 
   1  -3  17      201.36      225.65      7.72 o 
  -8  -2  17        6.84        3.83      3.63 o 
  -7  -2  17        0.06       -3.20      3.20 o 
  -6  -2  17       38.95       38.22      4.40 o 
  -5  -2  17      117.65      126.80      5.66 o 
  -4  -2  17      147.20      160.22      5.97 o 
  -3  -2  17      126.10      133.89      5.31 o 
  -2  -2  17        6.10        5.53      2.66 o 
  -1  -2  17      182.03      193.98      6.96 o 
   0  -2  17       70.25       74.90      4.96 o 
   1  -2  17       32.44       27.81      3.85 o 
  -8  -1  17       27.05       23.13      3.68 o 
  -7  -1  17       16.11       17.47      3.16 o 
  -6  -1  17      219.21      230.90      7.34 o 
  -5  -1  17      107.24      111.89      5.40 o 
  -4  -1  17       24.34       20.01      3.42 o 
  -3  -1  17      128.59      120.95      5.32 o 
  -2  -1  17        7.24        9.27      2.74 o 
   0  -1  17       25.02       25.60      3.97 o 
   1  -1  17        2.72        3.97      4.14 o 
  -8   0  17      101.12      102.74      5.66 o 
  -7   0  17        3.50        0.12      3.16 o 
  -6   0  17       22.00       19.40      3.50 o 
  -5   0  17      112.72      124.29      5.68 o 
  -4   0  17        3.18        1.17      2.75 o 
  -3   0  17       66.61       64.51      4.26 o 
  -2   0  17       18.62       15.10      2.82 o 
   0   0  17       26.87       21.22      3.95 o 
  -8   1  17       20.91       16.35      3.76 o 
  -7   1  17       10.16       10.61      3.41 o 
  -6   1  17        1.06        0.74      3.08 o 
  -5   1  17      195.71      201.26      6.73 o 
  -4   1  17       77.77       83.90      4.82 o 
  -3   1  17        8.93        7.64      2.91 o 
  -2   1  17        3.10        1.82      3.11 o 
  -7   2  17       83.98       83.17      5.04 o 
  -6   2  17       65.09       71.22      4.75 o 
  -5   2  17        0.17        1.12      3.07 o 
  -4   2  17        5.67       -0.03      2.98 o 
  -3   2  17       40.23       41.39      3.85 o 
  -2   2  17        7.68        3.03      3.50 o 
  -7   3  17        5.40        6.33      3.60 o 
  -6   3  17       24.45       24.76      3.52 o 
  -5   3  17       73.23       70.25      4.69 o 
  -4   3  17       31.24       32.14      3.91 o 
  -3   3  17      100.77      100.97      5.34 o 
  -5   4  17       23.56       32.42      3.61 o 
  -3  -9  18        1.91        0.65      4.01 o 
  -4  -8  18       15.59       14.80      3.85 o 
  -3  -8  18       60.72       57.78      4.46 o 
  -2  -8  18        6.25        3.50      3.79 o 
   0  -8  18      113.58      114.00      5.39 o 
  -5  -7  18       14.68       14.45      3.85 o 
  -4  -7  18       37.96       32.50      4.00 o 
  -3  -7  18       32.95       31.20      3.75 o 
  -2  -7  18       69.81       65.05      4.21 o 
   0  -7  18        5.58        1.09      3.92 o 
  -5  -6  18      166.14      176.98      6.90 o 
  -4  -6  18       15.06       12.66      3.31 o 
  -3  -6  18        1.88        1.57      3.22 o 
  -2  -6  18       11.43        9.75      3.40 o 
   0  -6  18        3.73        1.33      3.85 o 
   1  -6  18        6.97        8.05      4.15 o 
  -6  -5  18        9.19        5.10      3.59 o 
  -5  -5  18       31.30       24.10      3.76 o 
  -4  -5  18       29.11       30.92      3.70 o 
  -3  -5  18       10.67       12.88      3.08 o 
  -2  -5  18       29.11       26.87      3.31 o 
   0  -5  18        9.06        8.53      3.89 o 
  -6  -4  18       31.85       28.20      4.07 o 
  -5  -4  18       26.81       21.70      3.49 o 
  -4  -4  18       45.14       56.09      4.55 o 
  -3  -4  18       75.41       79.24      4.65 o 
  -2  -4  18        0.01        1.01      3.18 o 
   0  -4  18        0.37       -0.26      3.79 o 
  -7  -3  18        5.98        4.03      3.65 o 
  -6  -3  18        8.29        8.10      3.40 o 
  -5  -3  18       36.50       44.10      4.24 o 
  -4  -3  18       44.67       50.20      4.01 o 
  -3  -3  18       94.55       96.35      5.04 o 
  -2  -3  18        8.47        4.89      3.26 o 
   0  -3  18       58.96       57.73      4.86 o 
  -7  -2  18        3.86        0.60      3.69 o 
  -6  -2  18       62.62       74.14      4.79 o 
  -5  -2  18      287.75      300.26      8.37 o 
  -4  -2  18        0.46        1.91      3.12 o 
  -3  -2  18        2.71        2.73      3.11 o 
  -2  -2  18       99.79      100.29      4.73 o 
   0  -2  18       57.75       62.06      4.97 o 
  -7  -1  18       79.11       83.43      5.34 o 
  -6  -1  18        5.41        4.41      3.36 o 
  -5  -1  18       86.54       90.36      5.25 o 
  -4  -1  18       58.67       60.48      4.27 o 
  -3  -1  18       38.61       36.42      3.72 o 
  -2  -1  18       33.25       35.48      3.68 o 
  -6   0  18        3.64        8.86      3.47 o 
  -5   0  18       25.65       32.04      3.97 o 
  -4   0  18       57.62       62.50      4.23 o 
  -3   0  18       10.46       11.55      3.29 o 
  -2   0  18        1.00       -1.75      3.68 o 
  -6   1  18       11.82       12.44      3.63 o 
  -5   1  18        0.57        1.88      3.43 o 
  -4   1  18        0.23        1.01      3.49 o 
  -3   1  18       71.93       71.31      4.48 o 
  -3  -6  19       20.59       28.87      4.00 o 
  -4  -5  19        0.08        2.62      3.79 o 
  -3  -5  19       23.27       19.00      3.85 o 
  -4  -4  19        6.83        4.71      3.77 o 
  -3  -4  19      104.83       98.30      5.01 o 
  -5  -3  19      183.84      186.64      7.02 o 
  -4  -3  19       81.14       84.09      5.09 o 
  -3  -3  19        0.64       -3.81      3.81 o 
  -4  -2  19       21.32       12.18      3.78 o 
  -3  -2  19       74.14       72.57      4.79 o 
                                                 
